# Supplementary material for: Mettl3-mediated m6A RNA methylation regulates the fate of bone marrow mesenchymal stem cells and osteoporosis
Source: Nat Commun. 2018 Nov 14;9:4772. doi: 10.1038/s41467-018-06898-4 (PMC6235890; doi:10.1038/s41467-018-06898-4)
Supplement: Supplementary file 2 — Supplementary Data 1 [file 41467_2018_6898_MOESM2_ESM.xlsx]

## Sheet: m6A Peak
m6A MeRIP-seq result
Chromosome	Loci Start	Loci End	Category	Gene Symbol	Strand	Description
chr7	3592363	3592728	3'UTR	Prpf31	+	U4/U6 small nuclear ribonucleoprotein Prp31
chr7	4099024	4099258	3'UTR	Leng8	+	leukocyte receptor cluster member 8 homolog
chr7	4433410	4433762	3'UTR	Ppp1r12c	-	protein phosphatase 1 regulatory subunit 12C
chr7	4736381	4736621	3'UTR	2210411K11Rik	-	hypothetical protein LOC664968
chr7	4944507	4944755	3'UTR	Zfp579	-	zinc finger protein 579
chr7	4959371	4959682	3'UTR	Fiz1	-	flt3-interacting zinc finger protein 1
chr7	4981836	4983152	3'UTR	6430526N21Rik	+	Mus musculus 11 days embryo head cDNA, RIKEN full-length enriched library, clone:6230427H18 product:weakly similar to ZNF72=KRUPPEL-TYPE ZINC FINGER (KRUPPEL-RELATED ZINC FINGER PROTEIN) (FRAGMENT) [Homo sapiens], full insert sequence.
chr7	6083436	6083636	3'UTR	Zfp787	-	zinc finger protein 787
chr7	7067598	7068062	3'UTR	Zfp954	-	hypothetical protein LOC232853
chr7	13557003	13557285	3'UTR	Zfp324	+	zinc finger protein 324
chr7	13591217	13591507	3'UTR	Zbtb45	-	zinc finger and BTB domain-containing protein
chr7	13844523	13844811	3'UTR	6330408A02Rik	-	hypothetical protein LOC321008
chr7	16556589	16556843	3'UTR	Gltscr1	-	glioma tumor suppressor candidate region gene 1
chr7	16702910	16703256	3'UTR	Napa	+	alpha-soluble NSF attachment protein
chr7	16902376	16902888	3'UTR	Bbc3	+	bcl-2-binding component 3
chr7	17021028	17021257	3'UTR	Zc3h4	+	zinc finger CCCH domain-containing protein 4
chr7	17082248	17083113	3'UTR	Grlf1	-	glucocorticoid receptor DNA-binding factor 1
chr7	17455363	17455608	3'UTR	Prkd2	+	serine/threonine-protein kinase D2
chr7	17502162	17502375	3'UTR	Calm3	-	calmodulin
chr7	19448023	19448426	3'UTR	Mill2	+	Mus musculus Mill2 mRNA for MHC I - like leukocyte 2 short form, complete cds.
chr7	19725883	19726469	3'UTR	Qpctl	-	glutaminyl-peptide cyclotransferase-like
chr7	19830236	19830800	3'UTR	Opa3	+	optic atrophy 3 protein homolog
chr7	19941605	19942187	3'UTR	Cd3eap	-	DNA-directed RNA polymerase I subunit RPA34
chr7	20218876	20219081	3'UTR	Clptm1	-	cleft lip and palate transmembrane protein 1
chr7	24891070	24891431	3'UTR	Zfp180	+	zinc finger protein 180
chr7	25169641	25170103	3'UTR	Kcnn4	+	intermediate conductance calcium-activated
chr7	25319398	25319769	3'UTR	Irgq	+	immunity-related GTPase family Q protein
chr7	25795072	25795352	3'UTR	Grik5	-	glutamate receptor, ionotropic kainate 5
chr7	25875851	25876554	3'UTR	Pou2f2	-	POU domain, class 2, transcription factor 2
chr7	25877056	25877421	3'UTR	Pou2f2	-	POU domain, class 2, transcription factor 2
chr7	25987880	25988307	3'UTR	Dedd2	-	DNA-binding death effector domain-containing
chr7	26302296	26302536	3'UTR	Ceacam2	-	carcinoembryonic antigen-related cell adhesion
chr7	26409966	26410391	3'UTR	Atp5sl	+	ATP synthase subunit s-like protein
chr7	26415276	26415521	3'UTR	B3gnt8	+	UDP-GlcNAc:betaGal
chr7	26471225	26471538	3'UTR	B9d2	+	B9 domain-containing protein 2
chr7	26496301	26496553	3'UTR	Ccdc97	-	coiled-coil domain-containing protein 97
chr7	27992380	27992674	3'UTR	Itpkc	-	inositol-trisphosphate 3-kinase C
chr7	28261481	28262187	3'UTR	Sertad3	+	SERTA domain-containing protein 3
chr7	29053408	29054059	3'UTR	Eid2	+	EP300-interacting inhibitor of differentiation
chr7	29063141	29063669	3'UTR	Eid2b	+	EP300 interacting inhibitor of differentiation
chr7	29344405	29344718	3'UTR	Pak4	-	serine/threonine-protein kinase PAK 4
chr7	29583139	29583382	3'UTR	Rinl	+	ras and Rab interactor-like protein
chr7	29583545	29583760	3'UTR	Rinl	+	ras and Rab interactor-like protein
chr7	30009009	30009569	3'UTR	Kcnk6	-	potassium inwardly-rectifying channel, subfamily
chr7	30615511	30615766	3'UTR	Zfp790	+	zinc finger protein 790
chr7	30808790	30809059	3'UTR	Zfp568	+	zinc finger protein 568 isoform 2
chr7	30946298	30946683	3'UTR	Zfp146	-	zinc finger protein OZF
chr7	31106562	31107036	3'UTR	Sdhaf1	-	succinate dehydrogenase assembly factor 1,
chr7	31565647	31565919	3'UTR	Dmkn	+	dermokine isoform c precursor
chr7	31651335	31651588	3'UTR	Cd22	-	B-cell receptor CD22
chr7	35424698	35425011	3'UTR	Kctd15	-	BTB/POZ domain-containing protein KCTD15
chr7	35425107	35425443	3'UTR	Kctd15	-	BTB/POZ domain-containing protein KCTD15
chr7	36177509	36177776	3'UTR	C230052I12Rik	-	Fanconi anemia-associated protein of 24 kDa
chr7	36423256	36423672	3'UTR	Ankrd27	+	ankyrin repeat domain-containing protein 27
chr7	48628856	48629150	3'UTR	AI987944	-	hypothetical protein LOC233168 isoform 2
chr7	48734803	48735205	3'UTR	AW146154	-	hypothetical protein LOC101835
chr7	49865156	49865454	3'UTR	C330019L16Rik	-	hypothetical protein LOC208111
chr7	50726120	50726594	3'UTR	Vsig10l	+	RecName: Full=V-set and immunoglobulin domain-containing protein 10-like; Flags: Precursor;
chr7	51070776	51071055	3'UTR	Klk7	+	kallikrein-7 precursor
chr7	51612478	51612951	3'UTR	Shank1	+	SH3 and multiple ankyrin repeat domains 1
chr7	52132648	52132969	3'UTR	Med25	-	mediator of RNA polymerase II transcription
chr7	52133211	52133552	3'UTR	Med25	-	mediator of RNA polymerase II transcription
chr7	53080784	53081490	3'UTR	Grwd1	-	glutamate-rich WD repeat-containing protein 1
chr7	54309082	54309408	3'UTR	Tmem86a	+	transmembrane protein 86A
chr7	57112743	57112963	3'UTR	Prmt3	+	protein arginine N-methyltransferase 3
chr7	69494545	69494757	3'UTR	Ndn	+	necdin
chr7	71035224	71036057	3'UTR	Klf13	-	Krueppel-like factor 13
chr7	71484757	71484987	3'UTR	Mtmr10	+	myotubularin-related protein 10
chr7	73194044	73194445	3'UTR	Pcsk6	+	paired basic amino acid cleaving system 4
chr7	75376414	75376724	3'UTR	Igf1r	+	insulin-like growth factor 1 receptor
chr7	75884052	75884313	3'UTR	Arrdc4	-	arrestin domain containing 4 isoform 1
chr7	80574104	80574317	3'UTR	Chd2	-	chromodomain helicase DNA binding protein 2
chr7	81087303	81087722	3'UTR	St8sia2	-	alpha-2,8-sialyltransferase 8B
chr7	82895405	82895795	3'UTR	Akap13	+	A kinase (PRKA) anchor protein 13
chr7	83017664	83017983	3'UTR	Klhl25	+	ectoderm-neural cortex protein 2
chr7	83018100	83018299	3'UTR	Klhl25	+	ectoderm-neural cortex protein 2
chr7	86278878	86279096	3'UTR	Mfge8	-	lactadherin isoform 1
chr7	87025011	87025300	3'UTR	Ap3s2	-	AP-3 complex subunit sigma-2
chr7	87235147	87235847	3'UTR	Zfp710	+	zinc finger protein 710 isoform b
chr7	87409807	87410013	3'UTR	Ngrn	+	neugrin
chr7	87470260	87470691	3'UTR	Unc45a	-	protein unc-45 homolog A
chr7	87495045	87495633	3'UTR	Man2a2	-	mannosidase 2, alpha 2
chr7	87496268	87496732	3'UTR	Man2a2	-	mannosidase 2, alpha 2
chr7	87733742	87733968	3'UTR	Crtc3	-	CREB-regulated transcription coactivator 3
chr7	87858027	87858307	3'UTR	Iqgap1	-	ras GTPase-activating-like protein IQGAP1
chr7	87858570	87858789	3'UTR	Iqgap1	-	ras GTPase-activating-like protein IQGAP1
chr7	91046896	91047316	3'UTR	Mesdc2	+	LDLR chaperone MESD
chr7	91082905	91084220	3'UTR	9930013L23Rik	-	KIAA1199 homolog precursor
chr7	91258823	91259030	3'UTR	Fam108c	-	abhydrolase domain-containing protein FAM108C1
chr7	97592087	97592540	3'UTR	BC051589	+	Mus musculus cDNA clone IMAGE:5255639.
chr7	104454038	104454453	3'UTR	Gab2	+	GRB2-associated-binding protein 2 isoform 1
chr7	105199680	105200247	3'UTR	Myo7a	-	myosin-VIIa
chr7	105365148	105365410	3'UTR	Acer3	-	alkaline ceramidase 3
chr7	105500165	105500738	3'UTR	Tsku	-	tsukushin precursor
chr7	105648730	105649128	3'UTR	Lrrc32	+	leucine rich repeat containing 32
chr7	106609137	106609409	3'UTR	Gdpd5	+	glycerophosphodiester phosphodiesterase
chr7	106808366	106808582	3'UTR	Slco2b1	-	solute carrier organic anion transporter family
chr7	107072884	107073233	3'UTR	Rnf169	-	ring finger protein 169
chr7	107985535	107986161	3'UTR	Fam168a	+	hypothetical protein LOC319604
chr7	107988064	107988375	3'UTR	Fam168a	+	hypothetical protein LOC319604
chr7	108021559	108022143	3'UTR	Arhgef17	-	rho guanine nucleotide exchange factor 17
chr7	108086316	108086844	3'UTR	P2ry6	-	P2Y purinoceptor 6
chr7	108146050	108146270	3'UTR	P2ry2	-	P2Y purinoceptor 2
chr7	108431188	108431549	3'UTR	Fchsd2	+	FCH and double SH3 domains protein 2 isoform 1
chr7	108560010	108560230	3'UTR	Arap1	+	arf-GAP with Rho-GAP domain, ANK repeat and PH
chr7	109059917	109060118	3'UTR	2400001E08Rik	+	ragulator complex protein PDRO
chr7	109168722	109169004	3'UTR	Rnf121	-	RING finger protein 121
chr7	112881403	112881646	3'UTR	Rrp8	-	RecName: Full=Ribosomal RNA-processing protein 8; EC=2.1.1.-; AltName: Full=Cerebral protein 1 homolog;
chr7	117424636	117425087	3'UTR	Swap70	+	switch-associated protein 70
chr7	117425174	117425560	3'UTR	Swap70	+	switch-associated protein 70
chr7	117452136	117453046	3'UTR	Sbf2	-	SET-binding factor 2
chr7	117772511	117772874	3'UTR	Adm	+	ADM precursor
chr7	118012132	118012342	3'UTR	Mrvi1	-	protein MRVI1 isoform b
chr7	119253434	119253897	3'UTR	Usp47	+	ubiquitin carboxyl-terminal hydrolase 47 isoform
chr7	120047814	120048095	3'UTR	Tead1	+	transcriptional enhancer factor TEF-1 isoform 1
chr7	125278365	125279161	3'UTR	Smg1	-	serine/threonine-protein kinase SMG1
chr7	126118332	126118650	3'UTR	Gprc5b	-	G-protein coupled receptor family C group 5
chr7	128088878	128089243	3'UTR	Polr3e	+	DNA-directed RNA polymerase III subunit RPC5
chr7	129291993	129292288	3'UTR	Dctn5	+	dynactin subunit 5
chr7	129775422	129775623	3'UTR	Prkcb	+	protein kinase C beta type
chr7	130423157	130423673	3'UTR	Arhgap17	-	rho GTPase-activating protein 17 isoform b
chr7	132720910	132721296	3'UTR	Il4ra	+	interleukin-4 receptor subunit alpha precursor
chr7	133245399	133245726	3'UTR	Xpo6	-	exportin-6
chr7	133766864	133767192	3'UTR	Nupr1	-	nuclear protein 1
chr7	134378751	134379524	3'UTR	Zfp553	+	zinc finger protein 48
chr7	134415933	134416202	3'UTR	Sephs2	-	selenide, water dikinase 2
chr7	134516896	134517243	3'UTR	Zfp747	-	zinc finger protein 747
chr7	134655391	134655632	3'UTR	1700008J07Rik	-	SubName: Full=Putative uncharacterized protein;
chr7	134726430	134726776	3'UTR	Phkg2	+	phosphorylase b kinase gamma catalytic chain,
chr7	134809597	134810142	3'UTR	Bcl7c	-	SubName: Full=Putative uncharacterized protein Bcl7c;
chr7	137307192	137307688	3'UTR	Fgfr2	-	fibroblast growth factor receptor 2 isoform
chr7	138054405	138054792	3'UTR	Plekha1	+	RecName: Full=Pleckstrin homology domain-containing family A member 1; Short=PH domain-containing family A member 1; AltName: Full=Tandem PH domain-containing protein 1; Short=TAPP-1;
chr7	139428364	139428809	3'UTR	Chst15	-	carbohydrate sulfotransferase 15
chr7	139429508	139429730	3'UTR	Chst15	-	carbohydrate sulfotransferase 15
chr7	139429821	139430042	3'UTR	Chst15	-	carbohydrate sulfotransferase 15
chr7	139907258	139907702	3'UTR	Fam53b	-	SubName: Full=Putative uncharacterized protein;
chr7	140878369	140878578	3'UTR	Uros	-	uroporphyrinogen-III synthase
chr7	148039616	148040181	3'UTR	Bet1l	-	BET1-like protein
chr7	148275963	148276348	3'UTR	Pkp3	+	plakophilin-3 isoform 2
chr7	148376898	148377233	3'UTR	Hras1	-	GTPase HRas isoform 2
chr7	148681295	148682103	3'UTR	Chid1	-	chitinase domain-containing protein 1 isoform 1
chr7	149561886	149562721	3'UTR	Ctsd	-	cathepsin D precursor
chr7	150813948	150814203	3'UTR	AK054221	+	Mus musculus 2 days pregnant adult female oviduct cDNA, RIKEN full-length enriched library, clone:E230032D23 product:unclassifiable, full insert sequence.
chr7	150854134	150854384	3'UTR	Tnfrsf23	-	tumor necrosis factor receptor superfamily
chr7	150875213	150875443	3'UTR	Osbpl5	-	oxysterol-binding protein-related protein 5
chr7	150965059	150965258	3'UTR	Mrgpre	-	mas-related G-protein coupled receptor member E
chr7	150966447	150966956	3'UTR	Mrgpre	-	mas-related G-protein coupled receptor member E
chr7	151765894	151766180	3'UTR	Fadd	-	protein FADD
chr7	152494647	152495095	3'UTR	Mrgprf	+	mas-related G-protein coupled receptor member F
chr6	4708706	4708917	3'UTR	Peg10	+	retrotransposon-derived protein PEG10 isoform 1
chr6	5109941	5110167	3'UTR	Neurabin	+	Mus musculus Neurabin mRNA for neural tissue-specific F-actin binding protein, complete cds.
chr6	5435206	5435553	3'UTR	Pdk4	-	pyruvate dehydrogenase kinase, isozyme 4
chr6	7821127	7821392	3'UTR	C1galt1	+	glycoprotein-N-acetylgalactosamine
chr6	15750248	15750652	3'UTR	Mdfic	+	myoD family inhibitor domain-containing protein
chr6	22204625	22205030	3'UTR	A430107O13Rik	+	hypothetical protein LOC214642
chr6	29411395	29411695	3'UTR	Flnc	+	filamin-C
chr6	30102028	30102391	3'UTR	Nrf1	+	nuclear respiratory factor 1
chr6	30164133	30164363	3'UTR	Gm2058	-	predicted gene 2058
chr6	32099152	32099526	3'UTR	Plxna4	-	plexin-A4 precursor
chr6	34106746	34107281	3'UTR	Slc35b4	-	UDP-xylose and UDP-N-acetylglucosamine
chr6	34107449	34107688	3'UTR	Slc35b4	-	UDP-xylose and UDP-N-acetylglucosamine
chr6	34107829	34108047	3'UTR	Slc35b4	-	UDP-xylose and UDP-N-acetylglucosamine
chr6	34823358	34823710	3'UTR	Tmem140	+	transmembrane protein 140
chr6	34830469	34831029	3'UTR	Wdr91	-	WD repeat-containing protein 91
chr6	35211319	35211538	3'UTR	1810058I24Rik	+	Mus musculus 18-day embryo whole body cDNA, RIKEN full-length enriched library, clone:1190007C21 product:unclassifiable, full insert sequence.
chr6	37282017	37282237	3'UTR	Creb3l2	-	cyclic AMP-responsive element-binding protein
chr6	38454334	38454831	3'UTR	mKIAA2030	+	Mus musculus 13 days embryo male testis cDNA, RIKEN full-length enriched library, clone:6030408G03 product:homeodomain interacting protein kinase 2, full insert sequence.
chr6	38648011	38648240	3'UTR	Hipk2	-	homeodomain-interacting protein kinase 2 isoform
chr6	39339708	39340039	3'UTR	Rab19	+	ras-related protein Rab-19
chr6	42620053	42620400	3'UTR	Fam115a	-	hypothetical protein LOC77574
chr6	47475650	47475893	3'UTR	Cul1	+	cullin-1
chr6	47856339	47856631	3'UTR	Zfp282	+	zinc finger protein 282
chr6	48462130	48462442	3'UTR	Zfp862	+	Mus musculus 10 days neonate skin cDNA, RIKEN full-length enriched library, clone:4732460K03 product:unclassifiable, full insert sequence.
chr6	48479787	48480025	3'UTR	Zfp862	+	Mus musculus 10 days neonate skin cDNA, RIKEN full-length enriched library, clone:4732460K03 product:unclassifiable, full insert sequence.
chr6	48482156	48482666	3'UTR	Zfp862	+	Mus musculus 10 days neonate skin cDNA, RIKEN full-length enriched library, clone:4732460K03 product:unclassifiable, full insert sequence.
chr6	56686513	56686869	3'UTR	mKIAA0241	+	Mus musculus adult male thymus cDNA, RIKEN full-length enriched library, clone:5830411G16 product:hypothetical protein, full insert sequence.
chr6	65067736	65068105	3'UTR	Hpgds	-	hematopoietic prostaglandin D synthase
chr6	65068569	65069083	3'UTR	Hpgds	-	hematopoietic prostaglandin D synthase
chr6	65069172	65069409	3'UTR	Hpgds	-	hematopoietic prostaglandin D synthase
chr6	66985428	66985728	3'UTR	Gadd45a	-	growth arrest and DNA damage-inducible protein
chr6	67484334	67484627	3'UTR	Tacstd2	-	tumor-associated calcium signal transducer 2
chr6	70854324	70854532	3'UTR	Eif2ak3	+	eukaryotic translation initiation factor 2-alpha
chr6	71341612	71341837	3'UTR	Rmnd5a	-	protein RMD5 homolog A
chr6	71928382	71928761	3'UTR	Polr1a	+	DNA-directed RNA polymerase I subunit RPA1
chr6	72516193	72516470	3'UTR	Elmod3	-	ELMO domain-containing protein 3
chr6	72561782	72562185	3'UTR	Tgoln2	-	trans-Golgi network integral membrane protein 2
chr6	72907461	72907757	3'UTR	Tmsb10	-	thymosin beta-10
chr6	82042316	82042520	3'UTR	Fam176a	+	transmembrane protein 166
chr6	82863360	82863570	3'UTR	Sema4f	-	semaphorin-4F isoform a
chr6	83000925	83001144	3'UTR	Lor2	+	Mus musculus lysyl oxidase-related protein 2 (Lor2) mRNA, complete cds.
chr6	83001393	83001644	3'UTR	Lor2	+	Mus musculus lysyl oxidase-related protein 2 (Lor2) mRNA, complete cds.
chr6	83051611	83051847	3'UTR	Ccdc142	+	coiled-coil domain-containing protein 142
chr6	83052059	83052565	3'UTR	Ccdc142	+	coiled-coil domain-containing protein 142
chr6	84569242	84569874	3'UTR	Exoc6b	-	SEC15-like 2
chr6	84570103	84570367	3'UTR	Exoc6b	-	SEC15-like 2
chr6	85164426	85164726	3'UTR	Sfxn5	-	sideroflexin-5
chr6	85395609	85395889	3'UTR	Smyd5	+	SET and MYND domain-containing protein 5
chr6	86579281	86579532	3'UTR	Asprv1	+	retroviral-like aspartic protease 1 precursor
chr6	86798737	86799102	3'UTR	2610306M01Rik	-	Mus musculus 10 days embryo whole body cDNA, RIKEN full-length enriched library, clone:2610306M01 product:unclassifiable, full insert sequence.
chr6	86945859	86946225	3'UTR	Aak1	+	AP2 associated kinase 1 isoform 1
chr6	86946533	86947124	3'UTR	Aak1	+	AP2 associated kinase 1 isoform 1
chr6	86947421	86947707	3'UTR	Aak1	+	AP2 associated kinase 1 isoform 1
chr6	87086601	87087031	3'UTR	Tem8	-	Mus musculus tumor endothelial marker 8 precursor (Tem8) mRNA, complete cds.
chr6	87530007	87530289	3'UTR	Prokr1	-	prokineticin receptor 1
chr6	87530553	87530790	3'UTR	Prokr1	-	prokineticin receptor 1
chr6	87742265	87742846	3'UTR	Rab43	-	ras-related protein Rab-43 isoform a
chr6	90610466	90610685	3'UTR	Iqsec1	-	IQ motif and SEC7 domain-containing protein 1
chr6	90610841	90611063	3'UTR	Iqsec1	-	IQ motif and SEC7 domain-containing protein 1
chr6	91437128	91437838	3'UTR	Tmem43	+	transmembrane protein 43
chr6	91705542	91705741	3'UTR	Slc6a6	+	sodium- and chloride-dependent taurine
chr6	92117384	92117715	3'UTR	mKIAA4145	+	Mus musculus adult male testis cDNA, RIKEN full-length enriched library, clone:1700102N12 product:nuclear receptor subfamily 2, group C, member 2, full insert sequence.
chr6	92124890	92125116	3'UTR	Mrps25	-	28S ribosomal protein S25, mitochondrial
chr6	97237389	97237708	3'UTR	Frmd4b	-	FERM domain-containing protein 4B
chr6	97237986	97238566	3'UTR	Frmd4b	-	FERM domain-containing protein 4B
chr6	97968515	97968745	3'UTR	Mitf	+	microphthalmia-associated transcription factor
chr6	98879613	98879812	3'UTR	Foxp1	-	forkhead box protein P1 isoform 1
chr6	108057337	108057554	3'UTR	Sumf1	-	sulfatase-modifying factor 1 precursor
chr6	112669076	112669367	3'UTR	Srgap3	-	SLIT-ROBO Rho GTPase-activating protein 3
chr6	112672636	112672856	3'UTR	Srgap3	-	SLIT-ROBO Rho GTPase-activating protein 3
chr6	113273976	113274379	3'UTR	Brpf1	+	peregrin
chr6	114432087	114432286	3'UTR	Hrh1	+	histamine H1 receptor
chr6	115527978	115528265	3'UTR	Tsen2	+	tRNA-splicing endonuclease subunit Sen2
chr6	115568832	115569262	3'UTR	Raf1	-	RAF proto-oncogene serine/threonine-protein
chr6	115905453	115905679	3'UTR	Plxnd1	-	plexin D1
chr6	115971660	115971889	3'UTR	Tmcc1	-	transmembrane and coiled-coil domains protein 1
chr6	116585296	116585539	3'UTR	Rassf4	-	ras association domain-containing protein 4
chr6	116585895	116586202	3'UTR	Rassf4	-	ras association domain-containing protein 4
chr6	116586323	116586835	3'UTR	Rassf4	-	ras association domain-containing protein 4
chr6	116587060	116587280	3'UTR	Rassf4	-	ras association domain-containing protein 4
chr6	116587686	116588264	3'UTR	Rassf4	-	ras association domain-containing protein 4
chr6	119305590	119305911	3'UTR	Adipor2	-	adiponectin receptor protein 2
chr6	119383035	119383326	3'UTR	Wnt5b	-	protein Wnt-5b precursor
chr6	119522297	119522714	3'UTR	Erc1	-	ELKS/Rab6-interacting/CAST family member 1
chr6	119522819	119523069	3'UTR	Erc1	-	ELKS/Rab6-interacting/CAST family member 1
chr6	119525226	119525473	3'UTR	Erc1	-	ELKS/Rab6-interacting/CAST family member 1
chr6	121143682	121143884	3'UTR	Pex26	+	peroxisome assembly protein 26
chr6	124666557	124666799	3'UTR	Phb2	+	prohibitin-2
chr6	124765379	124765691	3'UTR	Usp5	-	ubiquitin carboxyl-terminal hydrolase 5
chr6	124791391	124791965	3'UTR	Leprel2	-	prolyl 3-hydroxylase 3 precursor
chr6	124863924	124864390	3'UTR	Ptms	-	parathymosin
chr6	125079792	125080223	3'UTR	mKIAA4075	+	Mus musculus adult male urinary bladder cDNA, RIKEN full-length enriched library, clone:9530019N15 product:CHROMODOMAIN HELICASE-DNA-BINDING PROTEIN 4 (CHD-4) (MI-2 AUTOANTIGEN 218 KDA PROTEIN) (MI2-BETA) homolog [Homo sapiens], full insert sequence.
chr6	125256703	125257534	3'UTR	Ltbr	-	tumor necrosis factor receptor superfamily
chr6	125294276	125294495	3'UTR	Scnn1a	+	amiloride-sensitive sodium channel subunit
chr6	125311824	125312318	3'UTR	Tnfrsf1a	+	tumor necrosis factor receptor superfamily
chr6	127079767	127080075	3'UTR	Ccnd2	-	G1/S-specific cyclin-D2
chr6	129412777	129413041	3'UTR	Clec7a	-	C-type lectin domain family 7 member A
chr6	129491047	129491333	3'UTR	Gabarapl1	+	gamma-aminobutyric acid receptor-associated
chr6	133056281	133056526	3'UTR	2700089E24Rik	+	hypothetical protein LOC381820
chr6	134660396	134660602	3'UTR	Loh12cr1	+	loss of heterozygosity 12 chromosomal region 1
chr6	134660811	134661039	3'UTR	Loh12cr1	+	loss of heterozygosity 12 chromosomal region 1
chr6	137698996	137699277	3'UTR	Strap	+	serine-threonine kinase receptor-associated
chr6	146545795	146546125	3'UTR	Fgfr1op2	+	FGFR1 oncogene partner 2 homolog
chr6	146724443	146724933	3'UTR	Stk38l	+	serine/threonine-protein kinase 38-like
chr6	148129881	148130090	3'UTR	Far2	+	fatty acyl-CoA reductase 2
chr5	3803088	3803347	3'UTR	BC099422	+	Mus musculus adult male small intestine cDNA, RIKEN full-length enriched library, clone:2010007K12 product:hypothetical protein, full insert sequence.
chr5	4754210	4754467	3'UTR	Fzd1	-	frizzled-1 precursor
chr5	8068711	8068922	3'UTR	Sri	+	sorcin isoform 2
chr5	15876526	15876819	3'UTR	Cacna2d1	+	voltage-dependent calcium channel subunit
chr5	20457501	20457878	3'UTR	A630072M18Rik	+	Mus musculus 0 day neonate thymus cDNA, RIKEN full-length enriched library, clone:A430095M14 product:unclassifiable, full insert sequence.
chr5	21167566	21167851	3'UTR	Armc10	+	SubName: Full=Putative uncharacterized protein Armc10;
chr5	23325303	23325594	3'UTR	Rint1	+	RAD50-interacting protein 1
chr5	23325709	23326031	3'UTR	Rint1	+	RAD50-interacting protein 1
chr5	24007151	24007741	3'UTR	Agap3	+	arf-GAP with GTPase, ANK repeat and PH
chr5	24097739	24098164	3'UTR	Mir671	+	Mus musculus microRNA 671 (Mir671), microRNA.
chr5	30387067	30387282	3'UTR	Tyms	-	thymidylate synthase
chr5	30593467	30593690	3'UTR	mKIAA1724	+	Mus musculus 0 day neonate skin cDNA, RIKEN full-length enriched library, clone:4631422L12 product:hypothetical CDP-alcohol phosphatidyltransferase containing protein, full insert sequence.
chr5	31179415	31179671	3'UTR	Tmem214	+	transmembrane protein 214
chr5	31257579	31258060	3'UTR	Preb	-	prolactin regulatory element-binding protein
chr5	31501454	31501770	3'UTR	Zfp513	-	zinc finger protein 513 isoform 1
chr5	31813134	31813705	3'UTR	Gpn1	+	GPN-loop GTPase 1
chr5	33333652	33333861	3'UTR	Depdc5	+	DEP domain-containing protein 5 isoform 1
chr5	33715301	33715769	3'UTR	Maea	+	macrophage erythroblast attacher
chr5	34344056	34344306	3'UTR	Nat8l	+	N-acetyltransferase 8-like protein
chr5	35435681	35436139	3'UTR	Lrpap1	-	alpha-2-macroglobulin receptor-associated
chr5	35954664	35955094	3'UTR	Acox3	+	peroxisomal acyl-coenzyme A oxidase 3
chr5	37186347	37186811	3'UTR	Mrfap1	-	MORF4 family-associated protein 1
chr5	38212039	38212260	3'UTR	Msx1	-	homeobox protein MSX-1
chr5	38527617	38527823	3'UTR	Stx18	+	syntaxin-18
chr5	44567786	44568334	3'UTR	Tapt1	-	transmembrane anterior posterior transformation
chr5	53669117	53669473	3'UTR	1810013D10Rik	+	hypothetical protein LOC66278
chr5	54510712	54510911	3'UTR	Stim2	+	stromal interaction molecule 2 precursor
chr5	64301737	64302172	3'UTR	Rell1	-	RELT-like protein 1 precursor
chr5	65558211	65558467	3'UTR	mKIAA4221	+	Mus musculus adult male liver cDNA, RIKEN full-length enriched library, clone:1300013C10 product:CDNA FLJ11312 FIS, CLONE PLACE1010105, WEAKLY SIMILAR TO RING CANAL PROTEIN homolog [Homo sapiens], full insert sequence.
chr5	66692031	66692309	3'UTR	Apbb2	-	amyloid beta A4 precursor protein-binding family
chr5	66693184	66693998	3'UTR	Apbb2	-	amyloid beta A4 precursor protein-binding family
chr5	67746626	67746855	3'UTR	Slc30a9	+	zinc transporter 9
chr5	73147210	73147702	3'UTR	Tec	-	tyrosine-protein kinase Tec isoform a
chr5	73367154	73367454	3'UTR	Slain2	+	SLAIN motif-containing protein 2 isoform a
chr5	73411972	73412296	3'UTR	Fryl	-	protein furry homolog-like
chr5	73951017	73951253	3'UTR	Dcun1d4	+	DCN1-like protein 4 isoform A
chr5	75591084	75591449	3'UTR	Pdgfra	+	alpha-type platelet-derived growth factor
chr5	76998928	76999208	3'UTR	Exoc1	+	exocyst complex component 1
chr5	92391818	92392137	3'UTR	Thap6	+	Mus musculus adult male testis cDNA, RIKEN full-length enriched library, clone:4930534K21 product:RIKEN cDNA 4930534K21 gene, full insert sequence.
chr5	98313979	98314450	3'UTR	Antxr2	-	anthrax toxin receptor 2 precursor
chr5	98315139	98315392	3'UTR	Antxr2	-	anthrax toxin receptor 2 precursor
chr5	99647265	99647656	3'UTR	Rasgef1b	-	ras-GEF domain-containing family member 1B
chr5	101109041	101109499	3'UTR	Hpse	-	heparanase precursor
chr5	102252356	102252555	3'UTR	Cds1	+	phosphatidate cytidylyltransferase 1
chr5	105012399	105012838	3'UTR	AK049668	+	Mus musculus adult male tongue cDNA, RIKEN full-length enriched library, clone:2310012P17 product:similar to Mszf85 (Fragment) [Mus musculus], full insert sequence.
chr5	105013170	105013429	3'UTR	AK049668	+	Mus musculus adult male tongue cDNA, RIKEN full-length enriched library, clone:2310012P17 product:similar to Mszf85 (Fragment) [Mus musculus], full insert sequence.
chr5	107538549	107538750	3'UTR	Tgfbr3	-	transforming growth factor beta receptor type 3
chr5	108870777	108871113	3'UTR	Mfsd7a	-	major facilitator superfamily domain-containing
chr5	111086707	111086940	3'UTR	Ddx51	+	ATP-dependent RNA helicase DDX51
chr5	111214687	111215202	3'UTR	Ulk1	-	serine/threonine-protein kinase ULK1
chr5	113343729	113344045	3'UTR	Adrbk2	-	beta-adrenergic receptor kinase 2 isoform 1
chr5	113515533	113515747	3'UTR	2900026A02Rik	-	hypothetical protein LOC243219
chr5	113518907	113519326	3'UTR	2900026A02Rik	-	hypothetical protein LOC243219
chr5	113519542	113519871	3'UTR	2900026A02Rik	-	hypothetical protein LOC243219
chr5	114063438	114063906	3'UTR	Cmklr1	-	chemokine-like receptor 1
chr5	114192871	114193155	3'UTR	Sart3	-	squamous cell carcinoma antigen recognized by
chr5	114244423	114244960	3'UTR	Tmem119	-	transmembrane protein 119 precursor
chr5	114292683	114293052	3'UTR	Coro1c	-	coronin-1C
chr5	114572541	114572875	3'UTR	Usp30	+	ubiquitin carboxyl-terminal hydrolase 30
chr5	114588434	114588643	3'UTR	Ung	+	uracil-DNA glycosylase isoform a
chr5	114882931	114883380	3'UTR	Mmab	-	cob(I)yrinic acid a,c-diamide
chr5	115547220	115547585	3'UTR	Sppl3	+	signal peptide peptidase-like 3
chr5	115560696	115561009	3'UTR	Acads	-	short-chain specific acyl-CoA dehydrogenase,
chr5	115690602	115690846	3'UTR	Pop5	+	ribonuclease P/MRP protein subunit POP5
chr5	115792837	115793180	3'UTR	Triap1	+	TP53-regulated inhibitor of apoptosis 1
chr5	116095581	116096085	3'UTR	Rab35	+	ras-related protein Rab-35
chr5	116464043	116464773	3'UTR	Prkab1	-	5'-AMP-activated protein kinase subunit beta-1
chr5	118712334	118712638	3'UTR	2410131K14Rik	+	hypothetical protein LOC76792 precursor
chr5	119212903	119213186	3'UTR	Med13l	+	mediator of RNA polymerase II transcription
chr5	121077239	121077538	3'UTR	Ddx54	+	ATP-dependent RNA helicase DDX54
chr5	121583934	121584250	3'UTR	Ptpn11	-	tyrosine-protein phosphatase non-receptor type
chr5	121817271	121817561	3'UTR	Gm15800	+	SubName: Full=MKIAA0614 protein; Flags: Fragment;
chr5	122267468	122268031	3'UTR	Sh2b3	-	SH2B adapter protein 3
chr5	122690455	122691001	3'UTR	Hvcn1	+	voltage-gated hydrogen channel 1
chr5	122691982	122692209	3'UTR	Hvcn1	+	voltage-gated hydrogen channel 1
chr5	122770720	122771057	3'UTR	Pptc7	+	protein phosphatase PTC7 homolog
chr5	122771397	122771676	3'UTR	Pptc7	+	protein phosphatase PTC7 homolog
chr5	122893721	122894327	3'UTR	Anapc7	+	anaphase-promoting complex subunit 7
chr5	123321496	123321876	3'UTR	Kdm2b	-	lysine-specific demethylase 2B isoform 1
chr5	123566677	123566939	3'UTR	Tmem120b	+	transmembrane protein 120B
chr5	123821061	123821372	3'UTR	Bcl7a	+	B-cell CLL/lymphoma 7 protein family member A
chr5	123822180	123822500	3'UTR	Bcl7a	+	B-cell CLL/lymphoma 7 protein family member A
chr5	123823142	123823374	3'UTR	Bcl7a	+	B-cell CLL/lymphoma 7 protein family member A
chr5	123903364	123904169	3'UTR	Mlxip	+	MLX-interacting protein isoform 2
chr5	123904496	123904721	3'UTR	Mlxip	+	MLX-interacting protein isoform 2
chr5	123904882	123905128	3'UTR	Mlxip	+	MLX-interacting protein isoform 2
chr5	123979968	123980490	3'UTR	Vps33a	-	vacuolar protein sorting-associated protein 33A
chr5	123980635	123981101	3'UTR	Vps33a	-	vacuolar protein sorting-associated protein 33A
chr5	124913479	124913767	3'UTR	Rilpl2	-	RILP-like protein 2
chr5	124943214	124943414	3'UTR	Rilpl1	-	RILP-like protein 1
chr5	125020896	125021296	3'UTR	Eif2b1	-	translation initiation factor eIF-2B subunit
chr5	125497633	125498718	3'UTR	Ncor2	-	nuclear receptor corepressor 2
chr5	125895030	125895371	3'UTR	Dhx37	-	probable ATP-dependent RNA helicase DHX37
chr5	125935000	125935272	3'UTR	Bri3bp	+	BRI3-binding protein
chr5	125935847	125936051	3'UTR	Bri3bp	+	BRI3-binding protein
chr5	128076804	128077177	3'UTR	Slc15a4	-	solute carrier family 15 member 4
chr5	129491168	129492110	3'UTR	Stx2	-	syntaxin-2
chr5	129708514	129708988	3'UTR	Gpr133	+	probable G-protein coupled receptor 133
chr5	130338585	130338807	3'UTR	Sumf2	+	sulfatase-modifying factor 2 precursor
chr5	130465036	130465245	3'UTR	Gusb	-	beta-glucuronidase precursor
chr5	130717252	130717494	3'UTR	0610007L01Rik	+	hypothetical protein LOC71667
chr5	134614204	134614454	3'UTR	Gatsl2	+	GATS-like protein 2
chr5	134966246	134966747	3'UTR	Clip2	-	CAP-Gly domain-containing linker protein 2
chr5	135073870	135074100	3'UTR	Rfc2	+	replication factor C subunit 2
chr5	135076613	135076981	3'UTR	Lat2	-	linker for activation of T-cells family member 2
chr5	135421427	135421840	3'UTR	Cldn4	-	claudin-4
chr5	135540584	135541071	3'UTR	Dnajc30	+	dnaJ homolog subfamily C member 30
chr5	135885896	135886425	3'UTR	Hip1	-	huntingtin-interacting protein 1
chr5	135886929	135887239	3'UTR	Hip1	-	huntingtin-interacting protein 1
chr5	136625343	136625577	3'UTR	Orai2	-	protein orai-2
chr5	136625877	136626342	3'UTR	Orai2	-	protein orai-2
chr5	136656550	136656798	3'UTR	Prkrip1	-	PRKR-interacting protein 1
chr5	136657120	136657319	3'UTR	Prkrip1	-	PRKR-interacting protein 1
chr5	137538729	137539148	3'UTR	Serpine1	-	plasminogen activator inhibitor 1 precursor
chr5	137814726	137815085	3'UTR	Ephb4	+	ephrin type-B receptor 4 isoform b
chr5	138223273	138223558	3'UTR	Mepce	-	7SK snRNA methylphosphate capping enzyme
chr5	138634429	138634682	3'UTR	Cnpy4	+	protein canopy homolog 4 precursor
chr5	138706937	138707469	3'UTR	AK005306	+	Mus musculus adult male cerebellum cDNA, RIKEN full-length enriched library, clone:1500031A01 product:unclassifiable, full insert sequence.
chr5	138898400	138898632	3'UTR	Zfp157	+	zinc finger protein 157
chr5	139285086	139285911	3'UTR	Fam20c	+	dentin matrix protein 4 precursor
chr5	139452660	139453323	3'UTR	Pdgfa	-	platelet-derived growth factor subunit A
chr5	139748519	139749041	3'UTR	Adap1	-	centaurin, alpha 1
chr5	139813933	139814409	3'UTR	Cox19	-	cytochrome c oxidase assembly protein COX19
chr5	139891273	139891536	3'UTR	C130050O18Rik	+	hypothetical protein LOC319772
chr5	139948508	139948763	3'UTR	Zfand2a	-	AN1-type zinc finger protein 2A
chr5	139949148	139949429	3'UTR	Zfand2a	-	AN1-type zinc finger protein 2A
chr5	140276474	140276694	3'UTR	Mafk	+	transcription factor MafK
chr5	140277071	140277353	3'UTR	Mafk	+	transcription factor MafK
chr5	140803811	140804643	3'UTR	Ftsj2	-	putative ribosomal RNA methyltransferase 2
chr5	141099086	141099336	3'UTR	Ttyh3	-	protein tweety homolog 3
chr5	141236043	141236886	3'UTR	Gna12	-	guanine nucleotide-binding protein subunit
chr5	141349039	141349317	3'UTR	Card11	-	caspase recruitment domain-containing protein
chr5	142932975	142933298	3'UTR	Foxk1	+	forkhead box protein K1
chr5	142933715	142934294	3'UTR	Foxk1	+	forkhead box protein K1
chr5	142953297	142953637	3'UTR	C330006K01Rik	+	hypothetical protein LOC231855
chr5	144007966	144008289	3'UTR	Zfp12	+	zinc finger protein 12
chr5	144009135	144009441	3'UTR	Zfp12	+	zinc finger protein 12
chr5	144264544	144264807	3'UTR	Daglb	+	sn1-specific diacylglycerol lipase beta
chr5	144324541	144324780	3'UTR	2810453I06Rik	+	STAT3-interacting protein as a repressor
chr5	144468649	144469013	3'UTR	Cyth3	+	cytohesin-3 isoform 1
chr5	145619944	145620213	3'UTR	Trrap	+	transformation/transcription domain-associated
chr5	145639316	145639549	3'UTR	Smurf1	-	E3 ubiquitin-protein ligase SMURF1 isoform 1
chr5	145982069	145982270	3'UTR	Zkscan5	+	zinc finger protein with KRAB and SCAN domains 5
chr5	147549053	147549338	3'UTR	Usp12	-	ubiquitin carboxyl-terminal hydrolase 12
chr5	147829845	147830058	3'UTR	Lnx2	-	ligand of Numb protein X 2
chr5	147922426	147922628	3'UTR	Polr1d	+	DNA-directed RNA polymerases I and III subunit
chr5	148358125	148358601	3'UTR	Pan3	+	PAB-dependent poly(A)-specific ribonuclease
chr5	149143351	149143792	3'UTR	Slc7a1	-	high affinity cationic amino acid transporter 1
chr5	149317023	149317831	3'UTR	Ubl3	-	ubiquitin-like protein 3 precursor
chr5	150026498	150026767	3'UTR	Uspl1	+	ubiquitin-specific peptidase-like protein 1
chr4	3829830	3830029	3'UTR	Plag1	-	zinc finger protein PLAG1
chr4	11096799	11097028	3'UTR	Trp53inp1	+	tumor protein p53-inducible nuclear protein 1
chr4	16119547	16120143	3'UTR	AK171183	+	Mus musculus adult male aorta and vein cDNA, RIKEN full-length enriched library, clone:A530072M11 product:unclassifiable, full insert sequence.
chr4	21684654	21684948	3'UTR	2610029I01Rik	-	hypothetical protein LOC77032
chr4	21685438	21685637	3'UTR	2610029I01Rik	-	hypothetical protein LOC77032
chr4	34900993	34901323	3'UTR	Mobkl2b	-	mps one binder kinase activator-like 2B
chr4	40753919	40754410	3'UTR	B4galt1	-	beta-1,4-galactosyltransferase 1
chr4	41443609	41443808	3'UTR	AI464131	-	hypothetical protein LOC329828
chr4	41466054	41466256	3'UTR	2310028H24Rik	-	hypothetical protein LOC71901 isoform 2
chr4	41685993	41686291	3'UTR	Sigmar1	-	sigma non-opioid intracellular receptor 1
chr4	43030534	43030877	3'UTR	Pigo	-	GPI ethanolamine phosphate transferase 3
chr4	43703533	43703736	3'UTR	Tmem8b	+	transmembrane protein 8B
chr4	44047827	44048296	3'UTR	Gne	-	bifunctional UDP-N-acetylglucosamine
chr4	44944686	44944894	3'UTR	Zcchc7	+	zinc finger CCHC domain-containing protein 7
chr4	45817056	45817360	3'UTR	Aldh1b1	+	aldehyde dehydrogenase X, mitochondrial
chr4	46617751	46618145	3'UTR	Tbc1d2	-	TBC1 domain family, member 2
chr4	46618330	46618652	3'UTR	Tbc1d2	-	TBC1 domain family, member 2
chr4	47028985	47029548	3'UTR	Anks6	-	ankyrin repeat and SAM domain-containing protein
chr4	47483176	47483455	3'UTR	Alg2	-	alpha-1,3-mannosyltransferase ALG2
chr4	53046447	53047073	3'UTR	Abca1	-	ATP-binding cassette sub-family A member 1
chr4	53580266	53580513	3'UTR	AK008866	+	Mus musculus adult male stomach cDNA, RIKEN full-length enriched library, clone:2210409B22 product:unclassifiable, full insert sequence.
chr4	55540604	55540926	3'UTR	Klf4	-	Krueppel-like factor 4
chr4	56892868	56893183	3'UTR	D730040F13Rik	-	hypothetical protein LOC242474
chr4	57206947	57207180	3'UTR	Ptpn3	-	tyrosine-protein phosphatase non-receptor type
chr4	57905596	57906318	3'UTR	Akap2	+	A-kinase anchor protein 2 isoform 2
chr4	58449971	58450274	3'UTR	Lpar1	-	lysophosphatidic acid receptor 1
chr4	59327936	59328135	3'UTR	Susd1	-	sushi domain containing 1
chr4	59784857	59785249	3'UTR	1110054O05Rik	-	SOSS complex subunit C
chr4	59911652	59912293	3'UTR	Snx30	+	sorting nexin-30
chr4	61958095	61958464	3'UTR	Slc31a2	+	probable low affinity copper uptake protein 2
chr4	61961549	61961866	3'UTR	Fkbp15	-	FK506-binding protein 15
chr4	62084856	62085254	3'UTR	Prpf4	+	U4/U6 small nuclear ribonucleoprotein Prp4
chr4	62796997	62797219	3'UTR	D10920	+	Mus musculus 10 days neonate skin cDNA, RIKEN full-length enriched library, clone:4732420O09 product:unclassifiable, full insert sequence.
chr4	65012649	65013042	3'UTR	Pappa	+	pappalysin-1 precursor
chr4	70093755	70094338	3'UTR	Megf9	-	multiple epidermal growth factor-like domains
chr4	88825406	88825687	3'UTR	Mtap	+	S-methyl-5'-thioadenosine phosphorylase
chr4	98925152	98925974	3'UTR	Atg4c	+	cysteine protease ATG4C
chr4	99324678	99324893	3'UTR	Foxd3	+	forkhead box protein D3
chr4	100675431	100676099	3'UTR	Cachd1	+	VWFA and cache domain-containing protein 1
chr4	100825723	100825940	3'UTR	Jak1	-	tyrosine-protein kinase JAK1
chr4	106111432	106111702	3'UTR	Usp24	+	ubiquitin carboxyl-terminal hydrolase 24
chr4	106259213	106259679	3'UTR	Dhcr24	+	24-dehydrocholesterol reductase precursor
chr4	106335115	106335452	3'UTR	Ttc4	-	tetratricopeptide repeat protein 4 isoform 1
chr4	106721196	106721398	3'UTR	Ssbp3	+	single-stranded DNA-binding protein 3 isoform a
chr4	106756718	106757201	3'UTR	mFLJ00377	+	Mus musculus 3 days neonate thymus cDNA, RIKEN full-length enriched library, clone:A630081I10 product:hypothetical Oxidoreductase FAD-binding region containing protein, full insert sequence.
chr4	106811725	106812410	3'UTR	2210012G02Rik	-	hypothetical protein LOC66526
chr4	108306340	108306544	3'UTR	Cc2d1b	+	coiled-coil and C2 domain-containing protein 1B
chr4	115507727	115508662	3'UTR	Mobkl2c	+	mps one binder kinase activator-like 2C
chr4	116793154	116793492	3'UTR	Btbd19	-	Mus musculus adult male urinary bladder cDNA, RIKEN full-length enriched library, clone:9530048O09 product:unclassifiable, full insert sequence.
chr4	117605452	117605736	3'UTR	St3gal3	-	CMP-N-acetylneuraminate-beta-1,4-galactoside
chr4	117810692	117810914	3'UTR	Kdm4a	-	lysine-specific demethylase 4A isoform 1
chr4	118104632	118105095	3'UTR	Elovl1	+	elongation of very long chain fatty acids
chr4	118809314	118809751	3'UTR	Slc2a1	+	solute carrier family 2, facilitated glucose
chr4	118898203	118898561	3'UTR	AU022252	-	hypothetical protein LOC230696
chr4	119091298	119091783	3'UTR	Ppcs	-	phosphopantothenate--cysteine ligase
chr4	119769832	119770148	3'UTR	mKIAA1555	+	Mus musculus adult male aorta and vein cDNA, RIKEN full-length enriched library, clone:A530047L10 product:human immunodeficiency virus type I enhancer binding protein 3, full insert sequence.
chr4	119804208	119804467	3'UTR	mKIAA1555	+	Mus musculus adult male aorta and vein cDNA, RIKEN full-length enriched library, clone:A530047L10 product:human immunodeficiency virus type I enhancer binding protein 3, full insert sequence.
chr4	119804627	119805053	3'UTR	mKIAA1555	+	Mus musculus adult male aorta and vein cDNA, RIKEN full-length enriched library, clone:A530047L10 product:human immunodeficiency virus type I enhancer binding protein 3, full insert sequence.
chr4	119806312	119806855	3'UTR	mKIAA1555	+	Mus musculus adult male aorta and vein cDNA, RIKEN full-length enriched library, clone:A530047L10 product:human immunodeficiency virus type I enhancer binding protein 3, full insert sequence.
chr4	120339837	120340141	3'UTR	Cited4	+	cbp/p300-interacting transactivator 4
chr4	123413307	123413538	3'UTR	Akirin1	-	akirin-1
chr4	123612872	123613192	3'UTR	Rragc	+	ras-related GTP-binding protein C
chr4	123613331	123613679	3'UTR	Rragc	+	ras-related GTP-binding protein C
chr4	124336361	124336560	3'UTR	Pou3f1	+	POU domain, class 3, transcription factor 1
chr4	124526964	124527165	3'UTR	1110065P20Rik	-	hypothetical protein LOC68920
chr4	125993496	125994065	3'UTR	Adprhl2	-	poly(ADP-ribose) glycohydrolase ARH3
chr4	126725777	126726024	3'UTR	AK031234	+	Mus musculus 18-day embryo whole body cDNA, RIKEN full-length enriched library, clone:1110004P21 product:unclassifiable, full insert sequence.
chr4	126924199	126924720	3'UTR	BC003266	+	hypothetical protein LOC80284
chr4	126988828	126989177	3'UTR	Gja4	-	gap junction alpha-4 protein
chr4	127002644	127003009	3'UTR	Gjb3	-	gap junction beta-3 protein
chr4	128450789	128451463	3'UTR	Zfp362	-	zinc finger protein 362
chr4	128587193	128587479	3'UTR	Trim62	+	tripartite motif-containing protein 62
chr4	128588044	128588287	3'UTR	Trim62	+	tripartite motif-containing protein 62
chr4	128788610	128788830	3'UTR	Tmem54	+	transmembrane protein 54
chr4	129164213	129164830	3'UTR	Bsdc1	+	BSD domain-containing protein 1
chr4	129293213	129293440	3'UTR	Iqcc	-	IQ domain-containing protein C
chr4	129325051	129325331	3'UTR	Kpna6	-	importin subunit alpha-7
chr4	130378728	130378953	3'UTR	Sdc3	+	syndecan-3 precursor
chr4	130490383	130490693	3'UTR	Laptm5	+	lysosomal-associated transmembrane protein 5
chr4	130490990	130491190	3'UTR	Laptm5	+	lysosomal-associated transmembrane protein 5
chr4	131456985	131457241	3'UTR	Srsf4	+	serine/arginine-rich splicing factor 4
chr4	131481036	131481686	3'UTR	Epb4.1	-	protein 4.1 isoform 3
chr4	132049180	132049660	3'UTR	Sesn2	-	sestrin-2
chr4	132136099	132136545	3'UTR	Ptafr	+	platelet-activating factor receptor
chr4	132283362	132284091	3'UTR	Xkr8	-	XK-related protein 8
chr4	132751765	132751983	3'UTR	Wasf2	+	wiskott-Aldrich syndrome protein family member
chr4	132752282	132752628	3'UTR	Wasf2	+	wiskott-Aldrich syndrome protein family member
chr4	132978541	132978762	3'UTR	Slc9a1	+	sodium/hydrogen exchanger 1
chr4	133147242	133147460	3'UTR	Gpn2	+	GPN-loop GTPase 2
chr4	133403512	133403756	3'UTR	Rps6ka1	-	ribosomal protein S6 kinase alpha-1
chr4	133912511	133912774	3'UTR	Extl1	-	exostosin-like 1
chr4	134302446	134303213	3'UTR	Ldlrap1	-	low density lipoprotein receptor adapter protein
chr4	134482839	134483161	3'UTR	D4Wsu53e	+	hypothetical protein LOC27981
chr4	135473752	135474003	3'UTR	Cnr2	+	cannabinoid receptor 2
chr4	135474923	135475122	3'UTR	Cnr2	+	cannabinoid receptor 2
chr4	135700774	135701014	3'UTR	Id3	+	DNA-binding protein inhibitor ID-3
chr4	135800062	135800287	3'UTR	Asap3	+	arf-GAP with SH3 domain, ANK repeat and PH
chr4	135847706	135848043	3'UTR	Zfp46	+	zinc finger protein 436
chr4	135848288	135848518	3'UTR	Zfp46	+	zinc finger protein 436
chr4	136101877	136102393	3'UTR	Luzp1	+	leucine zipper protein 1
chr4	136210526	136211056	3'UTR	Ephb2	-	ephrin type-B receptor 2
chr4	136538582	136538786	3'UTR	Zbtb40	-	zinc finger and BTB domain-containing protein
chr4	137125564	137125908	3'UTR	Hspg2	+	basement membrane-specific heparan sulfate
chr4	137212130	137212362	3'UTR	Usp48	+	ubiquitin carboxyl-terminal hydrolase 48
chr4	137212535	137212927	3'UTR	Usp48	+	ubiquitin carboxyl-terminal hydrolase 48
chr4	138639067	138639285	3'UTR	Nbl1	-	neuroblastoma suppressor of tumorigenicity 1
chr4	140623072	140623331	3'UTR	Necap2	-	adaptin ear-binding coat-associated protein 2
chr4	140671396	140671868	3'UTR	D4Ertd22e	-	putative MAPK activating protein PM20,PM21
chr4	140884511	140884740	3'UTR	Epha2	+	ephrin type-A receptor 2 precursor
chr4	141024343	141024800	3'UTR	Spen	-	msx2-interacting protein
chr4	141102132	141102379	3'UTR	B330016D10Rik	+	Mus musculus 7 days neonate cerebellum cDNA, RIKEN full-length enriched library, clone:A730084D15 product:unclassifiable, full insert sequence.
chr4	141170243	141170520	3'UTR	Tmem82	-	transmembrane protein 82
chr4	141318321	141318525	3'UTR	Dnajc16	-	dnaJ homolog subfamily C member 16 precursor
chr4	141369567	141369808	3'UTR	Casp9	+	caspase-9
chr4	142857608	142857843	3'UTR	Pdpn	-	podoplanin precursor
chr4	144516984	144517342	3'UTR	Dhrs3	+	short-chain dehydrogenase/reductase 3 isoform 2
chr4	144804218	144805172	3'UTR	Tnfrsf1b	-	tumor necrosis factor receptor superfamily
chr4	147249112	147249557	3'UTR	Mfn2	-	mitofusin-2
chr4	147284300	147284811	3'UTR	Plod1	-	procollagen-lysine,2-oxoglutarate 5-dioxygenase
chr4	147320660	147320921	3'UTR	2510039O18Rik	+	hypothetical protein LOC77034 precursor
chr4	147429825	147430167	3'UTR	Mthfr	+	methylenetetrahydrofolate reductase isoform b
chr4	147431063	147431267	3'UTR	Mthfr	+	methylenetetrahydrofolate reductase isoform b
chr4	147432073	147433253	3'UTR	Mthfr	+	methylenetetrahydrofolate reductase isoform b
chr4	147991137	147991703	3'UTR	Tardbp	-	TAR DNA-binding protein 43 isoform 4
chr4	148326995	148327253	3'UTR	Casz1	+	zinc finger protein castor homolog 1 isoform 1
chr4	148335423	148335785	3'UTR	AK035687	+	Mus musculus adult male urinary bladder cDNA, RIKEN full-length enriched library, clone:9530081E22 product:peroxisomal biogenesis factor 14, full insert sequence.
chr4	148524434	148524893	3'UTR	Pgd	-	6-phosphogluconate dehydrogenase,
chr4	148842818	148843050	3'UTR	Nmnat1	-	SubName: Full=Nicotinamide nucleotide adenylyltransferase 1;
chr4	148940023	148940234	3'UTR	Ctnnbip1	+	beta-catenin-interacting protein 1
chr4	149023760	149024411	3'UTR	Pik3cd	-	phosphatidylinositol-4,5-bisphosphate 3-kinase
chr4	149024556	149024787	3'UTR	Pik3cd	-	phosphatidylinositol-4,5-bisphosphate 3-kinase
chr4	149090757	149090988	3'UTR	Tmem201	-	transmembrane protein 201 isoform a
chr4	149271908	149272230	3'UTR	Spsb1	-	SPRY domain-containing SOCS box protein 1
chr4	149476479	149477028	3'UTR	Gpr157	+	probable G-protein coupled receptor 157
chr4	151354862	151355443	3'UTR	Dnajc11	+	dnaJ homolog subfamily C member 11
chr4	151365490	151365760	3'UTR	Phf13	-	PHD finger protein 13
chr4	151657588	151658042	3'UTR	Gpr153	+	probable G-protein coupled receptor 153
chr4	151677131	151677714	3'UTR	Icmt	+	protein-S-isoprenylcysteine O-methyltransferase
chr4	153394852	153395201	3'UTR	Lrrc47	+	leucine-rich repeat-containing protein 47
chr4	153396588	153396919	3'UTR	1190007F08Rik	-	hypothetical protein LOC68859
chr4	153647854	153648295	3'UTR	Megf6	+	multiple epidermal growth factor-like domains
chr4	154529914	154530129	3'UTR	Ski	-	ski oncogene
chr4	154530295	154530496	3'UTR	Ski	-	ski oncogene
chr4	154530848	154531517	3'UTR	Ski	-	ski oncogene
chr4	154993107	154993365	3'UTR	Slc35e2	+	solute carrier family 35 member E2
chr4	155069329	155069628	3'UTR	B930041F14Rik	+	hypothetical protein LOC230991
chr4	155114902	155115165	3'UTR	Atad3a	-	ATPase family AAA domain-containing protein 3
chr4	155149498	155149738	3'UTR	AK035229	+	Mus musculus adult male urinary bladder cDNA, RIKEN full-length enriched library, clone:9530003H10 product:inferred: Mus musculus von Willebrand factor A-related protein (Warp) mRNA, complete cds, full insert sequence.
chr4	155240110	155240585	3'UTR	Gltpd1	-	glycolipid transfer protein domain-containing
chr4	155499632	155499970	3'UTR	9430015G10Rik	+	hypothetical protein LOC230996
chr4	155577739	155578000	3'UTR	AK172315	+	Mus musculus adult retina cDNA, RIKEN full-length enriched library, clone:A930006D18 product:unclassifiable, full insert sequence.
chr3	9434659	9435398	3'UTR	C030034L19Rik	+	Mus musculus adult male thymus cDNA, RIKEN full-length enriched library, clone:5830468H01 product:unclassifiable, full insert sequence.
chr3	9435725	9435983	3'UTR	C030034L19Rik	+	Mus musculus adult male thymus cDNA, RIKEN full-length enriched library, clone:5830468H01 product:unclassifiable, full insert sequence.
chr3	9437874	9438290	3'UTR	Zfp704	-	zinc finger protein 704
chr3	9438501	9439026	3'UTR	Zfp704	-	zinc finger protein 704
chr3	9690688	9691117	3'UTR	Pag1	-	phosphoprotein associated with
chr3	9692552	9692770	3'UTR	Pag1	-	phosphoprotein associated with
chr3	19795592	19795886	3'UTR	4632415L05Rik	+	SubName: Full=RIKEN cDNA 4632415L05; SubName: Full=RIKEN cDNA 4632415L05 gene;
chr3	22109246	22109483	3'UTR	Tbl1xr1	+	F-box-like/WD repeat-containing protein TBL1XR1
chr3	27141006	27141264	3'UTR	Nceh1	+	neutral cholesterol ester hydrolase 1
chr3	27143283	27143724	3'UTR	Nceh1	+	neutral cholesterol ester hydrolase 1
chr3	28030434	28030891	3'UTR	Pld1	+	phospholipase D1
chr3	30795583	30795856	3'UTR	Gpr160	+	probable G-protein coupled receptor 160
chr3	32265103	32265334	3'UTR	4930429B21Rik	+	SubName: Full=Putative uncharacterized protein; SubName: Full=RIKEN cDNA 4930429B21;
chr3	33708040	33708383	3'UTR	Ttc14	+	RecName: Full=Tetratricopeptide repeat protein 14; Short=TPR repeat protein 14;
chr3	35794297	35794729	3'UTR	Dcun1d1	-	DCN1-like protein 1
chr3	37542310	37542680	3'UTR	Spry1	+	protein sprouty homolog 1
chr3	38350624	38350833	3'UTR	Ankrd50	-	ankyrin repeat domain 50
chr3	52150982	52151200	3'UTR	Foxo1	+	forkhead box protein O1
chr3	53255712	53256186	3'UTR	Nhlrc3	-	NHL repeat-containing protein 3 precursor
chr3	53661554	53661754	3'UTR	Ufm1	-	ubiquitin-fold modifier 1 precursor
chr3	54601356	54601771	3'UTR	Smad9	+	mothers against decapentaplegic homolog 9
chr3	54608245	54608510	3'UTR	Rfxap	-	regulatory factor X-associated protein
chr3	61168940	61170224	3'UTR	Rap2b	+	ras-related protein Rap-2b precursor
chr3	66776667	66776882	3'UTR	Shox2	-	short stature homeobox protein 2
chr3	66777231	66777745	3'UTR	Shox2	-	short stature homeobox protein 2
chr3	81016337	81016822	3'UTR	Pdgfc	+	platelet-derived growth factor C
chr3	81758270	81758510	3'UTR	Ctso	+	cathepsin O precursor
chr3	85457613	85457979	3'UTR	Pet112l	+	probable glutamyl-tRNA(Gln) amidotransferase
chr3	86350378	86350633	3'UTR	Mab21l2	-	protein mab-21-like 2
chr3	87055107	87055415	3'UTR	Fcrls	-	Fc receptor-like S, scavenger receptor
chr3	88516340	88516591	3'UTR	2810403A07Rik	+	nuclear ribonucleoprotein K homology domain
chr3	88533056	88533491	3'UTR	Rit1	+	GTP-binding protein Rit1 isoform 1
chr3	89075893	89076250	3'UTR	Efna1	-	ephrin-A1 isoform 2
chr3	89137884	89138174	3'UTR	Efna4	-	ephrin-A4 precursor
chr3	89252833	89253106	3'UTR	Pbxip1	+	pre-B-cell leukemia transcription
chr3	89586212	89586473	3'UTR	Ube2q1	+	ubiquitin-conjugating enzyme E2 Q1
chr3	89587217	89587416	3'UTR	Ube2q1	+	ubiquitin-conjugating enzyme E2 Q1
chr3	89673550	89673797	3'UTR	Il6ra	-	interleukin-6 receptor subunit alpha precursor
chr3	89674067	89674941	3'UTR	Il6ra	-	interleukin-6 receptor subunit alpha precursor
chr3	89744834	89745240	3'UTR	Atp8b2	-	probable phospholipid-transporting ATPase ID
chr3	90029387	90029722	3'UTR	Rab13	+	ras-related protein Rab-13
chr3	90056311	90056521	3'UTR	Slc39a1	+	zinc transporter ZIP1
chr3	90332295	90332494	3'UTR	S100a14	+	protein S100-A14 isoform a
chr3	90877145	90877346	3'UTR	4930529C04Rik	+	Mus musculus adult male testis cDNA, RIKEN full-length enriched library, clone:4930529C04 product:hypothetical BED finger containing protein, full insert sequence.
chr3	90878499	90878730	3'UTR	4930529C04Rik	+	Mus musculus adult male testis cDNA, RIKEN full-length enriched library, clone:4930529C04 product:hypothetical BED finger containing protein, full insert sequence.
chr3	92818205	92818452	3'UTR	Crct1	-	cysteine-rich C-terminal 1
chr3	95038189	95038414	3'UTR	Cdc42se1	+	CDC42 small effector protein 1 isoform 1
chr3	95464503	95465098	3'UTR	Mcl1	+	induced myeloid leukemia cell differentiation
chr3	96026759	96026993	3'UTR	Hist2h2be	+	histone H2B type 2-E
chr3	96675160	96675398	3'UTR	Gpr89	-	Golgi pH regulator
chr3	97951177	97951838	3'UTR	Notch2	+	neurogenic locus notch homolog protein 2
chr3	97952014	97952711	3'UTR	Notch2	+	neurogenic locus notch homolog protein 2
chr3	97953242	97953441	3'UTR	Notch2	+	neurogenic locus notch homolog protein 2
chr3	99157002	99157345	3'UTR	Tbx15	+	T-box transcription factor TBX15
chr3	100371383	100371640	3'UTR	Man1a2	-	mannosyl-oligosaccharide 1,2-alpha-mannosidase
chr3	101266710	101266909	3'UTR	Igsf3	+	immunoglobulin superfamily member 3 precursor
chr3	101961809	101962031	3'UTR	Vangl1	-	vang-like protein 1
chr3	103689458	103689879	3'UTR	Ptpn22	+	Mus musculus 2 days neonate thymus thymic cells cDNA, RIKEN full-length enriched library, clone:C920004C21 product:protein tyrosine phosphatase, non-receptor type 8, full insert sequence.
chr3	103768331	103768530	3'UTR	Rsbn1	+	round spermatid basic protein 1
chr3	103819024	103819571	3'UTR	Magi3	-	membrane-associated guanylate kinase, WW and PDZ
chr3	104806831	104807410	3'UTR	Cttnbp2nl	-	CTTNBP2 N-terminal-like protein
chr3	105521818	105522035	3'UTR	6530418L21Rik	+	hypothetical protein LOC109050 isoform 1
chr3	106303483	106303682	3'UTR	Dennd2d	+	DENN domain-containing protein 2D isoform 2
chr3	107415633	107415852	3'UTR	Fam40a	-	hypothetical protein LOC229707
chr3	107544951	107546115	3'UTR	Csf1	-	macrophage colony-stimulating factor 1 isoform 1
chr3	108190439	108190709	3'UTR	Psrc1	+	proline/serine-rich coiled-coil protein 1
chr3	108194845	108195210	3'UTR	Celsr2	-	cadherin EGF LAG seven-pass G-type receptor 2
chr3	108360994	108361371	3'UTR	Tmem167b	-	protein kish-B precursor
chr3	115649368	115649674	3'UTR	Slc30a7	-	zinc transporter 7
chr3	115730724	115730979	3'UTR	Extl2	+	exostosin-like 2 isoform a
chr3	116285566	116285795	3'UTR	Lrrc39	+	leucine-rich repeat-containing protein 39
chr3	127373670	127373988	3'UTR	Alpk1	-	alpha-protein kinase 1
chr3	129686426	129686907	3'UTR	Sec24b	-	protein transport protein Sec24B
chr3	131025879	131026118	3'UTR	Sgms2	-	phosphatidylcholine:ceramide
chr3	132501183	132501416	3'UTR	Tbck	+	TBC domain-containing protein kinase-like
chr3	135233234	135233752	3'UTR	Manba	+	beta-mannosidase precursor
chr3	137595660	137596171	3'UTR	Dapp1	-	dual adapter for phosphotyrosine and
chr3	138565335	138565617	3'UTR	Tspan5	+	tetraspanin-5
chr3	142210584	142210984	3'UTR	Gbp6	+	guanylate binding protein 7
chr3	145310451	145310768	3'UTR	Cyr61	-	protein CYR61 precursor
chr3	151939403	151939784	3'UTR	Fam73a	-	hypothetical protein LOC215708 isoform 1
chr3	152449998	152450351	3'UTR	Pigk	+	GPI-anchor transamidase isoform 2
chr3	154241269	154241473	3'UTR	Tyw3	-	tRNA wybutosine-synthesizing protein 3 homolog
chr3	154241556	154241769	3'UTR	Tyw3	-	tRNA wybutosine-synthesizing protein 3 homolog
chr2	3143766	3144055	3'UTR	Fam171a1	+	family with sequence similarity 171, member A1
chr2	3696739	3697205	3'UTR	Fam107b	+	hypothetical protein LOC66540
chr2	4829136	4829413	3'UTR	Sephs1	+	selenide, water dikinase 1
chr2	4912125	4912355	3'UTR	Mcm10	-	protein MCM10 homolog
chr2	5219727	5220161	3'UTR	Camk1d	-	calcium/calmodulin-dependent protein kinase type
chr2	5976658	5976937	3'UTR	Upf2	+	regulator of nonsense transcripts 2
chr2	9837561	9838081	3'UTR	Taf3	-	transcription initiation factor TFIID subunit 3
chr2	12922567	12922859	3'UTR	Pter	+	phosphotriesterase-related protein
chr2	16672893	16673252	3'UTR	Plxdc2	+	plexin domain-containing protein 2 precursor
chr2	17947526	17947725	3'UTR	A930004D18Rik	-	Mus musculus adult retina cDNA, RIKEN full-length enriched library, clone:A930007L12 product:RIKEN cDNA 2410005G18 gene, full insert sequence.
chr2	19316000	19316408	3'UTR	Msrb2	+	methionine-R-sulfoxide reductase B2,
chr2	24136746	24137062	3'UTR	Il1f5	+	interleukin-1 family member 5
chr2	24647279	24647628	3'UTR	Ehmt1	-	euchromatic histone methyltransferase 1 isoform
chr2	24814448	24814725	3'UTR	Zmynd19	+	zinc finger MYND domain-containing protein 19
chr2	25049278	25049723	3'UTR	A830007P12Rik	-	torsin family protein C9orf167 homolog
chr2	25100802	25101416	3'UTR	Ndor1	-	NADPH-dependent diflavin oxidoreductase 1
chr2	25101543	25102029	3'UTR	Ndor1	-	NADPH-dependent diflavin oxidoreductase 1
chr2	25374535	25375017	3'UTR	Traf2	-	TNF receptor-associated factor 2
chr2	26238736	26238962	3'UTR	Sdccag3	-	serologically defined colon cancer antigen 3
chr2	26265877	26266142	3'UTR	Sec16a	-	SEC16 homolog A
chr2	26314063	26314394	3'UTR	AK075572	+	Mus musculus adult male kidney cDNA, RIKEN full-length enriched library, clone:0610009E02 product:unclassifiable, full insert sequence.
chr2	26809814	26810017	3'UTR	Rexo4	-	RNA exonuclease 4
chr2	26876997	26877397	3'UTR	Slc2a6	-	solute carrier family 2 (facilitated glucose
chr2	27615886	27616269	3'UTR	Rxra	+	retinoic acid receptor RXR-alpha
chr2	27617461	27617946	3'UTR	Rxra	+	retinoic acid receptor RXR-alpha
chr2	27618051	27618402	3'UTR	Rxra	+	retinoic acid receptor RXR-alpha
chr2	28085386	28085637	3'UTR	Olfm1	+	noelin isoform c
chr2	28325023	28325418	3'UTR	MRP-S2	+	Mus musculus MRP-S2 mRNA for mitochondrial ribosomal protein S2, complete cds.
chr2	28680031	28680456	3'UTR	Gtf3c4	-	general transcription factor 3C polypeptide 4
chr2	28682048	28682294	3'UTR	Gtf3c4	-	general transcription factor 3C polypeptide 4
chr2	28760338	28760596	3'UTR	Ddx31	+	DEAD/H (Asp-Glu-Ala-Asp/His) box polypeptide 31
chr2	29737918	29738150	3'UTR	Cercam	+	glycosyltransferase 25 family member 3
chr2	30254603	30254940	3'UTR	Dolpp1	+	dolichyldiphosphatase 1
chr2	30257592	30257880	3'UTR	Crat	-	carnitine O-acetyltransferase
chr2	30678005	30678356	3'UTR	Mettl11a	+	alpha N-terminal protein methyltransferase 1A
chr2	30812557	30812836	3'UTR	Tor1b	+	torsin-1B precursor
chr2	31069833	31070129	3'UTR	Gpr107	+	protein GPR107 precursor
chr2	31070614	31070906	3'UTR	Gpr107	+	protein GPR107 precursor
chr2	32086107	32086444	3'UTR	Prrc2b	+	protein BAT2-like 1 isoform 1
chr2	32109885	32110129	3'UTR	Pomt1	+	protein O-mannosyl-transferase 1
chr2	32310636	32311351	3'UTR	Naif1	+	nuclear apoptosis-inducing factor 1
chr2	32452683	32453611	3'UTR	St6galnac4	+	alpha-N-acetyl-neuraminyl-2,3-beta-galactosyl-1,
chr2	32537114	32537511	3'UTR	Eng	+	endoglin isoform 3
chr2	32563099	32563553	3'UTR	Cdk9	-	cell division protein kinase 9
chr2	32617367	32617678	3'UTR	Tor2a	+	torsin-2A precursor
chr2	32993065	32993309	3'UTR	Ralgps1	-	ras-specific guanine nucleotide-releasing factor
chr2	33264811	33265017	3'UTR	Zbtb34	-	zinc finger and BTB domain-containing protein
chr2	33586892	33587177	3'UTR	Fam125b	-	multivesicular body subunit 12B
chr2	33587318	33587580	3'UTR	Fam125b	-	multivesicular body subunit 12B
chr2	33588242	33589027	3'UTR	Fam125b	-	multivesicular body subunit 12B
chr2	35256500	35257325	3'UTR	Ggta1	-	N-acetyllactosaminide
chr2	38440932	38441176	3'UTR	Nek6	+	serine/threonine-protein kinase Nek6
chr2	52257580	52258088	3'UTR	Arl5a	-	ADP-ribosylation factor-like protein 5A
chr2	53936994	53937311	3'UTR	Rprm	-	protein reprimo
chr2	58299650	58300160	3'UTR	Acvr1	-	activin receptor type-1
chr2	71382476	71382675	3'UTR	Dlx2	-	homeobox protein DLX-2
chr2	71693884	71694656	3'UTR	Itga6	+	integrin alpha-6
chr2	71694887	71695153	3'UTR	BC024571	+	Mus musculus 11 days pregnant adult female ovary and uterus cDNA, RIKEN full-length enriched library, clone:5033401O05 product:integrin alpha 6, full insert sequence.
chr2	71738766	71739011	3'UTR	Pdk1	+	pyruvate dehydrogenase kinase, isozyme 1
chr2	73270102	73270347	3'UTR	Wipf1	-	WAS/WASL-interacting protein family member 1
chr2	74360208	74360411	3'UTR	Lnp	-	protein lunapark isoform b
chr2	75815103	75815603	3'UTR	Ttc30a1	-	tetratricopeptide repeat protein 30A1
chr2	79166746	79167040	3'UTR	Itga4	+	integrin alpha-4
chr2	79167260	79167724	3'UTR	Itga4	+	integrin alpha-4
chr2	84442353	84442906	3'UTR	Ctnnd1	-	catenin delta-1 isoform 1
chr2	84898513	84899053	3'UTR	mKIAA1741	+	Mus musculus 16 days embryo head cDNA, RIKEN full-length enriched library, clone:C130066I02 product:inferred: KIAA1741 protein {Homo sapiens}, full insert sequence.
chr2	84902038	84902412	3'UTR	mKIAA1741	+	Mus musculus 16 days embryo head cDNA, RIKEN full-length enriched library, clone:C130066I02 product:inferred: KIAA1741 protein {Homo sapiens}, full insert sequence.
chr2	84902915	84903954	3'UTR	mKIAA1741	+	Mus musculus 16 days embryo head cDNA, RIKEN full-length enriched library, clone:C130066I02 product:inferred: KIAA1741 protein {Homo sapiens}, full insert sequence.
chr2	90273573	90274106	3'UTR	Ptprj	-	receptor-type tyrosine-protein phosphatase eta
chr2	90955483	90955787	3'UTR	Sfpi1	+	transcription factor PU.1
chr2	91050897	91051596	3'UTR	Acp2	+	lysosomal acid phosphatase precursor
chr2	91351788	91352437	3'UTR	Lrp4	+	low-density lipoprotein receptor-related protein
chr2	91516053	91516500	3'UTR	Atg13	-	autophagy-related protein 13
chr2	91757680	91758511	3'UTR	Ambra1	+	activating molecule in BECN1-regulated autophagy
chr2	91773212	91773716	3'UTR	Dgkz	-	diacylglycerol kinase zeta isoform 2
chr2	93043928	93044567	3'UTR	Tspan18	-	tetraspanin-18
chr2	93675764	93675988	3'UTR	Accs	-	1-aminocyclopropane-1-carboxylate synthase-like
chr2	93796279	93796755	3'UTR	Gm13889	-	protein Ag2 homolog
chr2	103561815	103562107	3'UTR	Nat10	-	N-acetyltransferase 10
chr2	103821219	103821460	3'UTR	Lmo2	+	rhombotin-2 isoform 3
chr2	106804744	106804974	3'UTR	2700007P21Rik	-	hypothetical protein LOC212772
chr2	112106384	112106694	3'UTR	Slc12a6	+	solute carrier family 12 member 6 isoform 2
chr2	113589136	113589562	3'UTR	Grem1	-	gremlin-1 precursor
chr2	117950648	117951505	3'UTR	Thbs1	+	thrombospondin-1
chr2	118357457	118358438	3'UTR	Bmf	-	bcl-2-modifying factor
chr2	118572192	118572573	3'UTR	5430417L22Rik	+	Mus musculus adult male aorta and vein cDNA, RIKEN full-length enriched library, clone:A530048O11 product:unclassifiable, full insert sequence.
chr2	118659953	118660214	3'UTR	D2Ertd750e	+	putative TRAF4-associated factor 1
chr2	118753580	118754087	3'UTR	Chst14	+	carbohydrate sulfotransferase 14
chr2	118844239	118844917	3'UTR	Ccdc32	-	coiled-coil domain containing 32
chr2	119074719	119075046	3'UTR	Spint1	+	kunitz-type protease inhibitor 1 precursor
chr2	119095148	119095440	3'UTR	Rhov	-	rho-related GTP-binding protein RhoV
chr2	119122816	119123913	3'UTR	Vps18	+	vacuolar protein sorting-associated protein 18
chr2	119425249	119425580	3'UTR	1700020I14Rik	+	Mus musculus adult male testis cDNA, RIKEN full-length enriched library, clone:1700020I14 product:unclassifiable, full insert sequence.
chr2	119916318	119917442	3'UTR	Ehd4	-	EH domain-containing protein 4
chr2	120143350	120143867	3'UTR	Vps39	-	vam6/Vps39-like protein isoform 1
chr2	120528910	120529129	3'UTR	mKIAA1300	+	Mus musculus 0 day neonate head cDNA, RIKEN full-length enriched library, clone:4831403C07 product:hypothetical Serine-rich region containing protein, full insert sequence.
chr2	120529753	120530040	3'UTR	mKIAA1300	+	Mus musculus 0 day neonate head cDNA, RIKEN full-length enriched library, clone:4831403C07 product:hypothetical Serine-rich region containing protein, full insert sequence.
chr2	120540315	120541047	3'UTR	mKIAA1300	+	Mus musculus 0 day neonate head cDNA, RIKEN full-length enriched library, clone:4831403C07 product:hypothetical Serine-rich region containing protein, full insert sequence.
chr2	121137016	121137378	3'UTR	Ppip5k1	-	inositol hexakisphosphate and
chr2	121287647	121288059	3'UTR	Mfap1b	-	microfibrillar-associated protein 1B
chr2	121320166	121320604	3'UTR	Mfap1a	-	microfibrillar-associated protein 1
chr2	121836241	121836581	3'UTR	Ctdspl2	+	CTD small phosphatase-like protein 2
chr2	122174881	122175257	3'UTR	Shf	-	SH2 domain-containing adapter protein F
chr2	122510689	122511032	3'UTR	Slc30a4	-	zinc transporter 4
chr2	125499379	125499672	3'UTR	Eid1	+	EP300-interacting inhibitor of differentiation
chr2	125565344	125565701	3'UTR	Secisbp2l	-	selenocysteine insertion sequence-binding
chr2	126966089	126966473	3'UTR	Itpripl1	-	inositol 1,4,5-triphosphate receptor-interacting
chr2	127084522	127084958	3'UTR	Tmem127	+	transmembrane protein 127
chr2	127085692	127085898	3'UTR	Tmem127	+	transmembrane protein 127
chr2	128436792	128437477	3'UTR	Anapc1	-	anaphase-promoting complex subunit 1
chr2	128437928	128438257	3'UTR	Anapc1	-	anaphase-promoting complex subunit 1
chr2	128677055	128677505	3'UTR	Tmem87b	+	transmembrane protein 87B precursor
chr2	128677649	128677890	3'UTR	Tmem87b	+	transmembrane protein 87B precursor
chr2	128918681	128919333	3'UTR	Ttl	+	tubulin--tyrosine ligase
chr2	129455533	129456531	3'UTR	Sirpa	+	tyrosine-protein phosphatase non-receptor type
chr2	129456861	129457304	3'UTR	Sirpa	+	tyrosine-protein phosphatase non-receptor type
chr2	130390566	130391031	3'UTR	Mrps26	+	28S ribosomal protein S26, mitochondrial
chr2	130895343	130895546	3'UTR	Siglec1	-	sialoadhesin
chr2	131128786	131129324	3'UTR	Rnf24	-	RING finger protein 24
chr2	131820614	131821174	3'UTR	Rassf2	-	ras association domain-containing protein 2
chr2	131821569	131821853	3'UTR	Rassf2	-	ras association domain-containing protein 2
chr2	136894618	136894817	3'UTR	2210009G21Rik	+	hypothetical protein LOC74243 isoform 2
chr2	142445241	142445650	3'UTR	Kif16b	-	kinesin family member 16B
chr2	143773266	143773701	3'UTR	Rrbp1	-	ribosome-binding protein 1 isoform a
chr2	144105381	144105696	3'UTR	8430406I07Rik	+	hypothetical protein LOC74528
chr2	144232581	144233284	3'UTR	Csrp2bp	+	cysteine-rich protein 2-binding protein isoform
chr2	144364555	144364871	3'UTR	Polr3f	+	DNA-directed RNA polymerase III subunit RPC6
chr2	148263473	148263699	3'UTR	Cd93	-	complement component C1q receptor
chr2	148266814	148267118	3'UTR	Cd93	-	complement component C1q receptor
chr2	150656074	150656478	3'UTR	Pygb	+	glycogen phosphorylase, brain form
chr2	150658573	150658968	3'UTR	Abhd12	-	monoacylglycerol lipase ABHD12
chr2	151935042	151935418	3'UTR	Srxn1	+	sulfiredoxin-1
chr2	152163269	152163655	3'UTR	Trib3	-	tribbles homolog 3
chr2	152562691	152562910	3'UTR	Id1	+	DNA-binding protein inhibitor ID-1
chr2	152757694	152757976	3'UTR	Foxs1	-	forkhead box protein S1
chr2	153034999	153035256	3'UTR	Tm9sf4	+	transmembrane 9 superfamily member 4 precursor
chr2	153049519	153049789	3'UTR	Tspyl3	-	TSPY-like 3
chr2	153056127	153056465	3'UTR	Plagl2	-	zinc finger protein PLAGL2
chr2	153095215	153095887	3'UTR	Pofut1	+	GDP-fucose protein O-fucosyltransferase 1
chr2	153158396	153158649	3'UTR	Kif3b	+	kinesin-like protein KIF3B
chr2	155104129	155104363	3'UTR	Pigu	-	phosphatidylinositol glycan anchor biosynthesis
chr2	155643629	155643966	3'UTR	Mmp24	+	matrix metalloproteinase-24
chr2	155674018	155674233	3'UTR	Uqcc	-	ubiquinol-cytochrome c reductase complex
chr2	156365481	156366017	3'UTR	Epb4.1l1	+	band 4.1-like protein 1 isoform a
chr2	156393112	156393349	3'UTR	0610011L14Rik	+	hypothetical protein LOC68295
chr2	156606914	156607141	3'UTR	Myl9	+	myosin regulatory light polypeptide 9
chr2	156679400	156679699	3'UTR	Tgif2	+	homeobox protein TGIF2
chr2	156842028	156842921	3'UTR	9830001H06Rik	-	suppressor of glucose by autophagy
chr2	156843184	156844009	3'UTR	9830001H06Rik	-	suppressor of glucose by autophagy
chr2	157295552	157295995	3'UTR	Src	+	neuronal proto-oncogene tyrosine-protein kinase
chr2	157382278	157382622	3'UTR	Blcap	-	bladder cancer-associated protein
chr2	157942888	157943390	3'UTR	Tgm2	-	protein-glutamine gamma-glutamyltransferase 2
chr2	158208827	158209026	3'UTR	Snhg11	+	small nucleolar RNA host gene 11 (non-protein
chr2	160190860	160191814	3'UTR	Mafb	-	transcription factor MafB
chr2	160596805	160597334	3'UTR	Zhx3	-	zinc fingers and homeoboxes protein 3
chr2	160731000	160731420	3'UTR	Lpin3	+	phosphatidate phosphatase LPIN3
chr2	163163467	163163749	3'UTR	Jph2	-	junctophilin-2
chr2	163231787	163232013	3'UTR	3230401D17Rik	-	oxidative stress responsive 1
chr2	163441390	163441611	3'UTR	Ttpal	+	alpha-tocopherol transfer protein-like
chr2	163470735	163470940	3'UTR	0610039K10Rik	+	Mus musculus adult male kidney cDNA, RIKEN full-length enriched library, clone:0610039K10 product:hypothetical protein, full insert sequence.
chr2	164826455	164826833	3'UTR	Ncoa5	-	nuclear receptor coactivator 5
chr2	165102245	165102649	3'UTR	Slc35c2	-	solute carrier family 35 member C2
chr2	165115425	165116118	3'UTR	Elmo2	-	engulfment and cell motility protein 2 isoform
chr2	165203436	165203707	3'UTR	Zfp334	-	zinc finger protein 334
chr2	165205385	165205593	3'UTR	Zfp334	-	zinc finger protein 334
chr2	165316109	165316320	3'UTR	2810408M09Rik	-	hypothetical protein LOC381406
chr2	165610165	165610369	3'UTR	Zmynd8	-	protein kinase C-binding protein 1
chr2	165610450	165610697	3'UTR	Zmynd8	-	protein kinase C-binding protein 1
chr2	165610887	165611271	3'UTR	Zmynd8	-	protein kinase C-binding protein 1
chr2	165899847	165900376	3'UTR	Sulf2	-	extracellular sulfatase Sulf-2 precursor
chr2	166392759	166393057	3'UTR	Prex1	-	phosphatidylinositol
chr2	166720232	166720475	3'UTR	Arfgef2	+	ADP-ribosylation factor guanine
chr2	166774491	166774993	3'UTR	Stau1	-	double-stranded RNA-binding protein Staufen
chr2	167434179	167434834	3'UTR	Ube2v2	-	RecName: Full=Ubiquitin-conjugating enzyme E2 variant 2; AltName: Full=Ubc-like protein MMS2;
chr2	167515466	167515705	3'UTR	Cebpb	+	CCAAT/enhancer-binding protein beta
chr2	167802883	167803166	3'UTR	Ptpn1	+	tyrosine-protein phosphatase non-receptor type
chr2	168302164	168302808	3'UTR	Nfatc2	-	nuclear factor of activated T-cells, cytoplasmic
chr2	168304302	168304590	3'UTR	Nfatc2	-	nuclear factor of activated T-cells, cytoplasmic
chr2	168305055	168305255	3'UTR	Nfatc2	-	nuclear factor of activated T-cells, cytoplasmic
chr2	168305376	168305758	3'UTR	Nfatc2	-	nuclear factor of activated T-cells, cytoplasmic
chr2	173526529	173526866	3'UTR	Rab22A	+	Mus musculus Rab22A mRNA for Rab22A, complete cds.
chr2	173922476	173922782	3'UTR	Stx16	+	syntaxin-16 isoform a
chr2	174253121	174253590	3'UTR	Ctsz	-	cathepsin Z preproprotein
chr2	175210211	175210693	3'UTR	Gm8898	+	KRAB box and zinc finger C2H2 type domain
chr2	176281483	176281729	3'UTR	Gm14434	+	predicted gene 14434
chr2	177262503	177262811	3'UTR	Gm14420	+	KRAB box and zinc finger C2H2 type domain
chr2	177263001	177263426	3'UTR	Gm14420	+	KRAB box and zinc finger C2H2 type domain
chr2	177296023	177296227	3'UTR	Gm14403	+	SubName: Full=Predicted;
chr2	177769993	177770243	3'UTR	Etohi1	+	ethanol induced 1 isoform 1
chr2	178146685	178146900	3'UTR	Ppp1r3d	-	protein phosphatase 1 regulatory subunit 3D
chr2	179647789	179648051	3'UTR	Taf4a	-	transcription initiation factor TFIID subunit 4
chr2	179896482	179896722	3'UTR	Osbpl2	+	oxysterol-binding protein-related protein 2
chr2	179993961	179994324	3'UTR	Cables2	-	CDK5 and ABL1 enzyme substrate 2
chr2	180208892	180209159	3'UTR	Slco4a1	+	solute carrier organic anion transporter family
chr2	180716486	180716775	3'UTR	Arfgap1	+	ADP-ribosylation factor GTPase-activating
chr2	181249958	181250207	3'UTR	Tpd52l2	+	tumor protein D54
chr1	12848785	12849377	3'UTR	Sulf1	+	extracellular sulfatase Sulf-1 precursor
chr1	14160545	14161033	3'UTR	Eya1	-	eyes absent homolog 1
chr1	20926551	20926954	3'UTR	Paqr8	+	membrane progestin receptor beta
chr1	20927072	20927305	3'UTR	Paqr8	+	membrane progestin receptor beta
chr1	33796168	33796746	3'UTR	Rab23	+	ras-related protein Rab-23
chr1	36162810	36163076	3'UTR	Hs6st1	+	heparan-sulfate 6-O-sulfotransferase 1
chr1	36200816	36201237	3'UTR	Ugcgl1	-	Mus musculus adult retina cDNA, RIKEN full-length enriched library, clone:A930007H10 product:unclassifiable, full insert sequence.
chr1	36323038	36323291	3'UTR	Neurl3	-	E3 ubiquitin-protein ligase NEURL3
chr1	36376878	36377350	3'UTR	Arid5a	+	AT-rich interactive domain-containing protein 5A
chr1	36377522	36377874	3'UTR	Arid5a	+	AT-rich interactive domain-containing protein 5A
chr1	36392803	36393120	3'UTR	Kiaa1310	-	RecName: Full=Uncharacterized protein KIAA1310;
chr1	36480216	36480474	3'UTR	Lman2l	-	VIP36-like protein precursor
chr1	36480811	36481196	3'UTR	Lman2l	-	VIP36-like protein precursor
chr1	36581931	36582192	3'UTR	Acdp3	+	Mus musculus ancient conserved domain protein 3 (Acdp3) mRNA, complete cds.
chr1	36583658	36583899	3'UTR	Acdp3	+	Mus musculus ancient conserved domain protein 3 (Acdp3) mRNA, complete cds.
chr1	39679737	39679936	3'UTR	Creg2	-	protein CREG2 precursor
chr1	40081745	40081994	3'UTR	Map4k4	+	mitogen-activated protein kinase kinase kinase
chr1	40370020	40370522	3'UTR	Il1r1	+	interleukin-1 receptor type 1 isoform 1
chr1	52216255	52216516	3'UTR	Stat1	+	signal transducer and activator of transcription
chr1	52515874	52516074	3'UTR	Nab1	-	NGFI-A-binding protein 1
chr1	58959785	58959996	3'UTR	Trak2	-	trafficking protein, kinesin binding 2
chr1	59220826	59221117	3'UTR	Als2	-	alsin isoform 1
chr1	59541248	59541835	3'UTR	Fzd7	+	frizzled-7 precursor
chr1	59696550	59696796	3'UTR	Sumo1	-	small ubiquitin-related modifier 1 precursor
chr1	60038423	60038723	3'UTR	Fam117b	+	family with sequence similarity 117, member B
chr1	60826447	60826818	3'UTR	Cd28	+	T-cell-specific surface glycoprotein CD28
chr1	60827710	60828139	3'UTR	Cd28	+	T-cell-specific surface glycoprotein CD28
chr1	62862220	62862482	3'UTR	Nrp2	+	neuropilin-2 isoform 1 precursor
chr1	62863618	62863818	3'UTR	Nrp2	+	neuropilin-2 isoform 1 precursor
chr1	64770115	64770395	3'UTR	Ccnyl1	+	cyclin Y-like 1
chr1	72905435	72905856	3'UTR	Igfbp5	-	insulin-like growth factor-binding protein 5
chr1	72906030	72906232	3'UTR	Igfbp5	-	insulin-like growth factor-binding protein 5
chr1	72906433	72907094	3'UTR	Igfbp5	-	insulin-like growth factor-binding protein 5
chr1	72907215	72907458	3'UTR	Igfbp5	-	insulin-like growth factor-binding protein 5
chr1	72908623	72908866	3'UTR	Igfbp5	-	insulin-like growth factor-binding protein 5
chr1	73960728	73961175	3'UTR	Tns1	-	tensin 1
chr1	74431999	74432518	3'UTR	Slc11a1	+	natural resistance-associated macrophage protein
chr1	74575422	74575631	3'UTR	Rqcd1	+	cell differentiation protein RCD1 homolog
chr1	74613252	74613550	3'UTR	Zfp142	-	zinc finger protein 142
chr1	75014074	75014308	3'UTR	Nhej1	-	non-homologous end-joining factor 1
chr1	75427990	75428525	3'UTR	Speg	+	striated muscle-specific
chr1	75471342	75471675	3'UTR	Chpf	-	chondroitin sulfate synthase 2 isoform b
chr1	77365797	77365996	3'UTR	Epha4	-	ephrin type-A receptor 4 precursor
chr1	78814668	78814952	3'UTR	Kcne4	+	potassium voltage-gated channel subfamily E
chr1	79603615	79603837	3'UTR	Ap1s3	-	AP-1 complex subunit sigma-3
chr1	82233861	82234346	3'UTR	Irs1	-	insulin receptor substrate 1
chr1	84034062	84034356	3'UTR	Pid1	-	PTB-containing, cubilin and LRP1-interacting
chr1	87605875	87606130	3'UTR	Sp100	+	nuclear autoantigen Sp-100
chr1	87745948	87746205	3'UTR	Cab39	+	calcium-binding protein 39
chr1	89134474	89134695	3'UTR	Eif4e2	+	eukaryotic translation initiation factor 4E type
chr1	89135011	89135241	3'UTR	Eif4e2	+	eukaryotic translation initiation factor 4E type
chr1	89615756	89616727	3'UTR	Inpp5d	+	phosphatidylinositol-3,4,5-trisphosphate
chr1	91049732	91050153	3'UTR	Sh3bp4	+	SH3 domain-binding protein 4
chr1	91827816	91828074	3'UTR	AK036422	+	Mus musculus adult male bone cDNA, RIKEN full-length enriched library, clone:9830105K08 product:gastrulation brain homeobox 2, full insert sequence.
chr1	92508995	92509537	3'UTR	Cops8	+	COP9 signalosome complex subunit 8
chr1	93024617	93025170	3'UTR	Lrrfip1	+	leucine-rich repeat flightless-interacting
chr1	93308270	93308830	3'UTR	Hes6	-	transcription cofactor HES-6
chr1	93829661	93829860	3'UTR	Hdac4	-	histone deacetylase 4
chr1	94816190	94816982	3'UTR	AK138067	+	Mus musculus 16 days neonate thymus cDNA, RIKEN full-length enriched library, clone:A130083B18 product:unclassifiable, full insert sequence.
chr1	94880061	94880384	3'UTR	Gpr35	+	G-protein coupled receptor 35
chr1	94881140	94881340	3'UTR	Gpr35	+	G-protein coupled receptor 35
chr1	95262549	95262957	3'UTR	Ppp1r7	+	protein phosphatase 1 regulatory subunit 7
chr1	95518750	95519188	3'UTR	Stk25	-	serine/threonine-protein kinase 25
chr1	95684378	95684578	3'UTR	Atg4b	+	cysteine protease ATG4B
chr1	95714952	95715627	3'UTR	Ing5	+	inhibitor of growth protein 5
chr1	97487862	97488424	3'UTR	St8sia4	-	CMP-N-acetylneuraminate-poly-alpha-2,
chr1	108438595	108438828	3'UTR	Bcl2	-	apoptosis regulator Bcl-2 isoform 1
chr1	108439151	108439463	3'UTR	Bcl2	-	apoptosis regulator Bcl-2 isoform 1
chr1	108621293	108621518	3'UTR	Kdsr	-	3-ketodihydrosphingosine reductase precursor
chr1	109503855	109504081	3'UTR	Serpinb8	+	serpin B8 isoform 1
chr1	120731187	120731691	3'UTR	Gli2	-	GLI-Kruppel family member GLI2
chr1	121368078	121368477	3'UTR	Ralb	-	ras-related protein Ral-B precursor
chr1	121423979	121424381	3'UTR	Tmem185b	+	transmembrane protein 185B
chr1	121806316	121806769	3'UTR	Tmem177	-	transmembrane protein 177
chr1	122503659	122503894	3'UTR	En1	+	homeobox protein engrailed-1
chr1	123397665	123398126	3'UTR	Ccdc93	+	coiled-coil domain-containing protein 93 isoform
chr1	127769400	127769599	3'UTR	Gpr39	+	G-protein coupled receptor 39
chr1	129699883	129700318	3'UTR	Ccnt2	+	SubName: Full=Cyclin T2; SubName: Full=Putative uncharacterized protein;
chr1	133151612	133151844	3'UTR	Ikbke	-	inhibitor of nuclear factor kappa-B kinase
chr1	133183247	133183525	3'UTR	Srgap2	-	SLIT-ROBO Rho GTPase-activating protein 2
chr1	133608141	133609278	3'UTR	Rab7b	+	RecName: Full=Ras-related protein Rab-7b;
chr1	133609380	133609890	3'UTR	Rab7b	+	RecName: Full=Ras-related protein Rab-7b;
chr1	134228712	134229422	3'UTR	Nuak2	+	NUAK family SNF1-like kinase 2 isoform A
chr1	135516704	135517289	3'UTR	Zc3h11a	-	zinc finger CCCH domain-containing protein 11A
chr1	135517785	135518060	3'UTR	Zc3h11a	-	zinc finger CCCH domain-containing protein 11A
chr1	137039877	137040439	3'UTR	Ptpn7	+	tyrosine-protein phosphatase non-receptor type
chr1	137040870	137041398	3'UTR	Ptpn7	+	tyrosine-protein phosphatase non-receptor type
chr1	137262775	137263294	3'UTR	Lmod1	+	leiomodin-1
chr1	137279719	137279983	3'UTR	Ipo9	-	importin-9
chr1	137281731	137281947	3'UTR	Ipo9	-	importin-9
chr1	137335244	137335446	3'UTR	Nav1	-	neuron navigator 1
chr1	137337531	137338459	3'UTR	Nav1	-	neuron navigator 1
chr1	137481201	137481778	3'UTR	AK044378	+	Mus musculus adult retina cDNA, RIKEN full-length enriched library, clone:A930010C09 product:hypothetical protein, full insert sequence.
chr1	137647619	137647831	3'UTR	Csrp1	+	cysteine and glycine-rich protein 1
chr1	137664970	137665475	3'UTR	Phlda3	+	pleckstrin homology-like domain family A member
chr1	137769203	137769402	3'UTR	Pkp1	-	plakophilin-1
chr1	137769663	137769869	3'UTR	Pkp1	-	plakophilin-1
chr1	138072197	138072632	3'UTR	Kif21b	+	kinesin-like protein KIF21B
chr1	138073429	138073662	3'UTR	Kif21b	+	kinesin-like protein KIF21B
chr1	146092087	146092509	3'UTR	Rgs1	-	regulator of G-protein signaling 1
chr1	153418491	153418690	3'UTR	Niban	+	Mus musculus Niban mRNA, complete cds.
chr1	153564635	153565093	3'UTR	Niban	+	Mus musculus Niban mRNA, complete cds.
chr1	153665442	153666264	3'UTR	Edem3	+	ER degradation-enhancing alpha-mannosidase-like
chr1	154685134	154685367	3'UTR	Smg7	-	protein SMG7 isoform 2
chr1	155543188	155543399	3'UTR	Rgs8	+	regulator of G-protein signaling 8
chr1	155590958	155591301	3'UTR	Rgs16	+	regulator of G-protein signaling 16
chr1	155610071	155610313	3'UTR	Rnasel	+	2-5A-dependent ribonuclease
chr1	156945026	156945981	3'UTR	Ier5	-	immediate early response gene 5 protein
chr1	157049269	157049489	3'UTR	Stx6	+	syntaxin-6
chr1	157127712	157127925	3'UTR	Xpr1	-	xenotropic and polytropic retrovirus receptor 1
chr1	157694208	157694616	3'UTR	mKIAA0480	-	Mus musculus adult male testis cDNA, RIKEN full-length enriched library, clone:4933409L06 product:similar to CENTROSOME-ASSOCIATED PROTEIN 350 [Homo sapiens], full insert sequence.
chr1	157695328	157695612	3'UTR	mKIAA0480	-	Mus musculus adult male testis cDNA, RIKEN full-length enriched library, clone:4933409L06 product:similar to CENTROSOME-ASSOCIATED PROTEIN 350 [Homo sapiens], full insert sequence.
chr1	157898314	157898842	3'UTR	Ifrg15	+	Mus musculus mRNA for 15kD interferon alpha responsive protein (Ifrg15 gene).
chr1	158585341	158585940	3'UTR	Tor3a	-	torsin-3A precursor
chr1	158739030	158739238	3'UTR	Ralgps2	-	ras-specific guanine nucleotide-releasing factor
chr1	162005498	162005731	3'UTR	4930523C07Rik	+	hypothetical protein LOC67647
chr1	165178184	165178630	3'UTR	Prrx1	-	paired mesoderm homeobox protein 1 isoform b
chr1	166754004	166754203	3'UTR	Dpt	+	dermatopontin precursor
chr1	168242104	168242345	3'UTR	Ildr2	+	Lisch-like
chr1	171903380	171903669	3'UTR	Ddr2	-	discoidin domain-containing receptor 2
chr1	171904961	171905164	3'UTR	Ddr2	-	discoidin domain-containing receptor 2
chr1	172214648	172215355	3'UTR	Sh2d1b1	+	SH2 domain-containing protein 1B
chr1	172890921	172891130	3'UTR	Fcgr2b	-	low affinity immunoglobulin gamma Fc region
chr1	172981498	172981800	3'UTR	Fcgr3	-	low affinity immunoglobulin gamma Fc region
chr1	173148118	173148369	3'UTR	Nr1i3	+	SubName: Full=Nuclear receptor subfamily 1, group I, member 3;
chr1	173337821	173338885	3'UTR	Arhgap30	+	RecName: Full=Rho GTPase-activating protein 30; AltName: Full=Rho-type GTPase-activating protein 30;
chr1	173348097	173348713	3'UTR	Usf1	+	SubName: Full=USF1 protein;
chr1	173393636	173393835	3'UTR	F11r	+	junctional adhesion molecule A precursor
chr1	173563007	173563320	3'UTR	Slamf7	-	SLAM family member 7 precursor
chr1	173563587	173564164	3'UTR	Slamf7	-	SLAM family member 7 precursor
chr1	173564829	173565051	3'UTR	Slamf7	-	SLAM family member 7 precursor
chr1	173818727	173818992	3'UTR	Cd84	+	SLAM family member 5 precursor
chr1	173819137	173819407	3'UTR	Cd84	+	SLAM family member 5 precursor
chr1	173996579	173996892	3'UTR	Ncstn	-	nicastrin precursor
chr1	174124819	174125053	3'UTR	Dcaf8	+	DDB1- and CUL4-associated factor 8
chr1	174300336	174300605	3'UTR	Kcnj10	+	ATP-sensitive inward rectifier potassium channel
chr1	174301755	174302044	3'UTR	Kcnj10	+	ATP-sensitive inward rectifier potassium channel
chr1	175395367	175395592	3'UTR	Aim2	+	interferon-inducible protein AIM2
chr1	176766228	176766480	3'UTR	Grem2	-	gremlin-2 precursor
chr1	179377949	179378673	3'UTR	rp58	+	Mus musculus transcriptional repressor RP58 (rp58) mRNA, complete cds.
chr1	180862309	180862738	3'UTR	Kif26b	+	kinesin-like protein KIF26B
chr1	183835796	183836152	3'UTR	Enah	-	protein enabled homolog isoform 2
chr1	184391867	184392121	3'UTR	Trp53bp2	+	apoptosis-stimulating of p53 protein 2
chr1	186697967	186698253	3'UTR	C130074G19Rik	-	hypothetical protein LOC226777
chr1	188448584	188448896	3'UTR	Tgfb2	-	transforming growth factor beta-2 precursor
chr1	192596961	192597543	3'UTR	Rps6kc1	-	ribosomal protein S6 kinase delta-1
chr1	192773786	192773998	3'UTR	Vash2	-	vasohibin-2
chr1	192849587	192850143	3'UTR	A230020J21Rik	+	Mus musculus adult male hypothalamus cDNA, RIKEN full-length enriched library, clone:A230020J21 product:hypothetical protein, full insert sequence.
chr1	192994323	192995701	3'UTR	Atf3	-	cyclic AMP-dependent transcription factor ATF-3
chr1	193173662	193173872	3'UTR	Tmem206	+	transmembrane protein 206
chr1	193924562	193924787	3'UTR	Rcor3	-	REST corepressor 3
chr1	196638229	196638663	3'UTR	Plxna2	+	plexin-A2 precursor
chr1	196923339	196923963	3'UTR	Crry	-	RecName: Full=Complement regulatory protein Crry; AltName: Full=Protein p65; Flags: Precursor;
chr1	196924253	196924463	3'UTR	Crry	-	RecName: Full=Complement regulatory protein Crry; AltName: Full=Protein p65; Flags: Precursor;
chrx	7451596	7451807	3'UTR	Otud5	+	OTU domain-containing protein 5
chrx	7762579	7762786	3'UTR	Ebp	-	3-beta-hydroxysteroid-Delta(8),
chrx	7817756	7817967	3'UTR	Ftsj1	-	Ftsj homolog
chrx	8471346	8471550	3'UTR	B630019K06Rik	+	hypothetical protein LOC102941
chrx	9013808	9014014	3'UTR	Cybb	-	cytochrome b-245 heavy chain
chrx	45513389	45513746	3'UTR	Sash3	+	SAM and SH3 domain-containing protein 3
chrx	50911804	50912111	3'UTR	Cxx1c	+	CAAX box 1 homolog C
chrx	50945862	50946283	3'UTR	Cxx1a	-	mammalian retrotransposon derived 8b
chrx	50972538	50972957	3'UTR	Cxx1b	-	CAAX box 1 homolog B
chrx	53760370	53760647	3'UTR	Ddx26b	+	protein DDX26B
chrx	70601159	70601463	3'UTR	Zfp275	+	Zinc finger protein 275 isoform 1
chrx	70601745	70601981	3'UTR	Zfp275	+	Zinc finger protein 275 isoform 1
chrx	70740123	70740373	3'UTR	Bgn	+	biglycan precursor
chrx	70740865	70741087	3'UTR	Bgn	+	biglycan precursor
chrx	71100173	71100454	3'UTR	L1cam	-	neural cell adhesion molecule L1
chrx	71260497	71260777	3'UTR	Irak1	-	interleukin-1 receptor-associated kinase 1
chrx	71506506	71506705	3'UTR	Emd	+	emerin
chrx	74905215	74905426	3'UTR	Tbl1x	+	F-box-like/WD repeat-containing protein TBL1X
chrx	92040849	92041550	3'UTR	Zxda	-	Mus musculus adult male eyeball cDNA, RIKEN full-length enriched library, clone:7530401M11 product:unclassifiable, full insert sequence.
chrx	92042208	92042438	3'UTR	Zxda	-	Mus musculus adult male eyeball cDNA, RIKEN full-length enriched library, clone:7530401M11 product:unclassifiable, full insert sequence.
chrx	98011817	98012071	3'UTR	Dlg3	+	disks large homolog 3 isoform 1
chrx	101156723	101156959	3'UTR	Rlim	-	E3 ubiquitin-protein ligase RLIM
chrx	103354722	103355226	3'UTR	Tlr13	+	toll-like receptor 13 precursor
chrx	103355309	103355663	3'UTR	Tlr13	+	toll-like receptor 13 precursor
chrx	139287981	139288207	3'UTR	Ammecr1	-	AMME syndrome candidate gene 1 protein homolog
chrx	150119876	150120102	3'UTR	Kctd12b	-	potassium channel tetramerisation domain
chrx	163645164	163645583	3'UTR	Tmsb4x	-	thymosin beta-4
chrx	163680134	163681199	3'UTR	Tlr8	-	toll-like receptor 8 precursor
chr9	7934007	7934418	3'UTR	Yap1	-	yorkie homolog isoform 1
chr9	14554632	14554852	3'UTR	Fut4	-	alpha-(1,3)-fucosyltransferase
chr9	14585699	14586078	3'UTR	Ankrd49	-	SubName: Full=Putative uncharacterized protein;
chr9	14810288	14810499	3'UTR	Panx1	-	pannexin-1
chr9	19461961	19462339	3'UTR	Olfr856-ps1	-	Mus musculus olfactory receptor 856, pseudogene 1 (Olfr856-ps1), non-coding RNA.
chr9	20678040	20678451	3'UTR	A230050P20Rik	+	hypothetical protein LOC319278
chr9	20696291	20696498	3'UTR	AK085695	+	Mus musculus 10 days lactation, adult female mammary gland cDNA, RIKEN full-length enriched library, clone:D730017H23 product:hypothetical protein, full insert sequence.
chr9	20832170	20832651	3'UTR	Icam1	+	intercellular adhesion molecule 1 precursor
chr9	21077979	21078257	3'UTR	Kri1	-	protein KRI1 homolog
chr9	21158126	21158942	3'UTR	Slc44a2	+	choline transporter-like protein 2 isoform 1
chr9	21392720	21393015	3'UTR	Carm1	+	histone-arginine methyltransferase CARM1 isoform
chr9	21398265	21398480	3'UTR	1810026J23Rik	+	hypothetical protein LOC69773
chr9	21552881	21553222	3'UTR	Ldlr	+	low-density lipoprotein receptor
chr9	21889593	21889967	3'UTR	AK154427	+	Mus musculus NOD-derived CD11c +ve dendritic cells cDNA, RIKEN full-length enriched library, clone:F630030N21 product:unclassifiable, full insert sequence.
chr9	21917819	21918043	3'UTR	Elof1	-	transcription elongation factor 1 homolog
chr9	25410986	25411463	3'UTR	Eepd1	+	endonuclease/exonuclease/phosphatase family
chr9	30876320	30876598	3'UTR	Zbtb44	+	zinc finger and BTB domain-containing protein 44
chr9	30897222	30897614	3'UTR	St14	-	suppressor of tumorigenicity 14 protein homolog
chr9	34994760	34995498	3'UTR	Tirap	-	toll/interleukin-1 receptor domain-containing
chr9	35082944	35083237	3'UTR	Rpusd4	+	RNA pseudouridylate synthase domain-containing
chr9	36699988	36700200	3'UTR	Pknox2	-	homeobox protein PKNOX2
chr9	37038927	37039283	3'UTR	Slc37a2	-	sugar phosphate exchanger 2 isoform 1
chr9	40101116	40101639	3'UTR	Gramd1b	-	GRAM domain-containing protein 1B
chr9	40591545	40592024	3'UTR	9030425E11Rik	+	adipocyte adhesion molecule precursor
chr9	40822133	40822428	3'UTR	Ubash3b	-	ubiquitin-associated and SH3 domain-containing
chr9	43143834	43144136	3'UTR	Trim29	+	tripartite motif-containing protein 29
chr9	44060895	44061442	3'UTR	Nlrx1	-	NLR family member X1 precursor
chr9	44143588	44144006	3'UTR	H2afx	+	histone H2A.x
chr9	44287167	44287405	3'UTR	AK078316	+	Mus musculus adult male corpus striatum cDNA, RIKEN full-length enriched library, clone:C030014I23 product:hypothetical protein, full insert sequence.
chr9	44613801	44614020	3'UTR	Mll1	-	histone-lysine N-methyltransferase MLL
chr9	44731793	44731996	3'UTR	Ube4a	-	ubiquitin conjugation factor E4 A
chr9	45062276	45062479	3'UTR	Il10ra	-	interleukin-10 receptor subunit alpha precursor
chr9	45063213	45063512	3'UTR	Il10ra	-	interleukin-10 receptor subunit alpha precursor
chr9	45576038	45576565	3'UTR	Cep164	-	centrosomal protein of 164 kDa
chr9	46089451	46089672	3'UTR	Zfp259	+	zinc finger protein ZPR1
chr9	50412880	50413259	3'UTR	Ddp2	+	Mus musculus small zinc finger-like protein DDP2 (Ddp2) mRNA, complete cds.
chr9	50651150	50651532	3'UTR	Alg9	+	alpha-1,2-mannosyltransferase ALG9
chr9	50701329	50701613	3'UTR	Ppp2r1b	+	serine/threonine-protein phosphatase 2A 65 kDa
chr9	53207809	53208132	3'UTR	Kdelc2	+	KDEL (Lys-Asp-Glu-Leu) containing 2 protein
chr9	56053047	56053948	3'UTR	C230081A13Rik	-	tyrosine-protein kinase SgK269
chr9	56342258	56342536	3'UTR	Hmg20a	+	high mobility group protein 20A
chr9	56342694	56342994	3'UTR	Hmg20a	+	high mobility group protein 20A
chr9	56343106	56343312	3'UTR	Hmg20a	+	high mobility group protein 20A
chr9	56765680	56766582	3'UTR	Snx33	-	sorting nexin-33
chr9	57100996	57101854	3'UTR	1700017B05Rik	-	hypothetical protein LOC74211
chr9	57474890	57475164	3'UTR	Csk	-	tyrosine-protein kinase CSK
chr9	57809476	57809858	3'UTR	Sema7a	+	semaphorin-7A precursor
chr9	58109420	58110204	3'UTR	Stoml1	+	SubName: Full=Putative uncharacterized protein; Flags: Fragment;
chr9	58372185	58372791	3'UTR	Cd276	-	CD276 antigen precursor
chr9	58373714	58373996	3'UTR	Cd276	-	CD276 antigen precursor
chr9	58724840	58725295	3'UTR	Neo1	-	neogenin isoform 1
chr9	59163467	59163779	3'UTR	Adpgk	+	ADP-dependent glucokinase precursor
chr9	59819146	59819365	3'UTR	Thsd4	-	thrombospondin type-1 domain-containing protein
chr9	59819941	59820365	3'UTR	Thsd4	-	thrombospondin type-1 domain-containing protein
chr9	61264376	61264685	3'UTR	Tle3	+	transducin-like enhancer protein 3 isoform 1
chr9	62268838	62269053	3'UTR	Coro2b	-	coronin-2B
chr9	62630446	62631153	3'UTR	Itga11	+	integrin alpha-11 precursor
chr9	63494766	63495158	3'UTR	Smad3	-	mothers against decapentaplegic homolog 3
chr9	63496487	63496757	3'UTR	Smad3	-	mothers against decapentaplegic homolog 3
chr9	63497526	63498077	3'UTR	Smad3	-	mothers against decapentaplegic homolog 3
chr9	64833953	64834272	3'UTR	2010321M09Rik	+	hypothetical protein LOC69882
chr9	65543103	65543313	3'UTR	Zfp609	-	zinc finger protein 609
chr9	65887361	65887606	3'UTR	Csnk1g1	+	casein kinase I isoform gamma-1
chr9	65888474	65888795	3'UTR	Csnk1g1	+	casein kinase I isoform gamma-1
chr9	66626714	66627045	3'UTR	Aph1b	-	gamma-secretase subunit APH-1B
chr9	67068681	67069348	3'UTR	Tln2	-	talin-2
chr9	70246461	70246778	3'UTR	Myo1e	+	myosin IE
chr9	70246917	70247174	3'UTR	Myo1e	+	myosin IE
chr9	71476783	71477015	3'UTR	Cgnl1	-	cingulin-like protein 1
chr9	72209884	72210171	3'UTR	Suhw4	+	Mus musculus 11 days embryo whole body cDNA, RIKEN full-length enriched library, clone:2700052F17 product:hypothetical protein, full insert sequence.
chr9	74856879	74857099	3'UTR	BC031353	+	hypothetical protein LOC235493 isoform 1
chr9	74857962	74858196	3'UTR	BC031353	+	hypothetical protein LOC235493 isoform 1
chr9	74879310	74879656	3'UTR	BC031353	+	hypothetical protein LOC235493 isoform 1
chr9	75065785	75066198	3'UTR	Myo5a	+	myosin-Va
chr9	79447717	79447916	3'UTR	Col12a1	-	collagen alpha-1(XII) chain
chr9	79617187	79617405	3'UTR	Tmem30a	-	cell cycle control protein 50A
chr9	90099305	90099720	3'UTR	Tbc1d2b	-	TBC1 domain family member 2B
chr9	96233479	96234086	3'UTR	Atp1b3	-	sodium/potassium-transporting ATPase subunit
chr9	96844546	96845002	3'UTR	Spsb4	-	SPRY domain-containing SOCS box protein 4
chr9	98939883	98940313	3'UTR	Pik3cb	-	phosphatidylinositol-4,5-bisphosphate 3-kinase
chr9	100358829	100359587	3'UTR	Il20rb	-	interleukin 20 receptor beta precursor
chr9	100395743	100396021	3'UTR	Nck1	-	non-catalytic region of tyrosine kinase adaptor
chr9	102634088	102634561	3'UTR	Amotl2	+	angiomotin-like protein 2
chr9	102634772	102635181	3'UTR	Amotl2	+	angiomotin-like protein 2
chr9	103084125	103084561	3'UTR	Rab6b	+	ras-related protein Rab-6B
chr9	103949610	103949884	3'UTR	Uba5	-	ubiquitin-like modifier-activating enzyme 5
chr9	106276356	106276608	3'UTR	Dusp7	+	dual specificity protein phosphatase 7
chr9	107203134	107203374	3'UTR	Cish	+	cytokine-inducible SH2-containing protein
chr9	107440105	107440825	3'UTR	Tmem115	+	transmembrane protein 115
chr9	107467261	107467529	3'UTR	Tusc2	+	tumor suppressor candidate 2
chr9	107516866	107517102	3'UTR	Gnai2	-	guanine nucleotide-binding protein G(i) subunit
chr9	107584233	107584554	3'UTR	Sema3f	-	semaphorin-3F
chr9	107953704	107954025	3'UTR	Gmppb	+	mannose-1-phosphate guanyltransferase beta
chr9	108001621	108001852	3'UTR	Bsn	-	protein bassoon
chr9	108699678	108699923	3'UTR	AK057615	+	Mus musculus adult male cerebellum cDNA, RIKEN full-length enriched library, clone:1500005N04 product:SIMILAR TO MAMMALIAN INOSITOL HEXAKISPHOSPHATE KINASE 2 homolog [Homo sapiens], full insert sequence.
chr9	108932993	108933455	3'UTR	Pfkfb4	+	6-phosphofructo-2-kinase/fructose-2,
chr9	108933571	108933985	3'UTR	Pfkfb4	+	6-phosphofructo-2-kinase/fructose-2,
chr9	108934218	108934494	3'UTR	Pfkfb4	+	6-phosphofructo-2-kinase/fructose-2,
chr9	109020451	109020694	3'UTR	Plxnb1	+	plexin-B1 precursor
chr9	109794755	109794963	3'UTR	Cdc25a	+	M-phase inducer phosphatase 1
chr9	110223361	110223587	3'UTR	2610002I17Rik	+	transmembrane protein 103
chr9	110330318	110330631	3'UTR	Klhl18	-	kelch-like 18
chr9	110801492	110801727	3'UTR	Als2cl	+	ALS2 C-terminal-like protein
chr9	110801854	110802384	3'UTR	Als2cl	+	ALS2 C-terminal-like protein
chr9	113884524	113885051	3'UTR	Ubp1	+	upstream-binding protein 1 isoform a
chr9	114632872	114633135	3'UTR	AK180240	+	Mus musculus 18-day embryo whole body cDNA, RIKEN full-length enriched library, clone:1110053F02 product:hypothetical protein, full insert sequence.
chr9	115152239	115152610	3'UTR	Stt3b	-	dolichyl-diphosphooligosaccharide--protein
chr9	118806510	118806740	3'UTR	Itga9	+	integrin alpha 9 isoform a
chr9	118806903	118807230	3'UTR	Itga9	+	integrin alpha 9 isoform a
chr9	118807616	118807855	3'UTR	Itga9	+	integrin alpha 9 isoform a
chr9	119149148	119149452	3'UTR	Osr1	-	Mus musculus 10, 11 days embryo whole body cDNA, RIKEN full-length enriched library, clone:2810422B09 product:overlaps exon 18 of Homo sapiens oxidative-stress responsive 1, full insert sequence.
chr9	119833988	119834259	3'UTR	Wdr48	+	WD repeat-containing protein 48
chr9	119958053	119958278	3'UTR	Cx3cr1	-	CX3C chemokine receptor 1
chr9	119959254	119959526	3'UTR	Cx3cr1	-	CX3C chemokine receptor 1
chr9	119959911	119960241	3'UTR	Cx3cr1	-	CX3C chemokine receptor 1
chr9	121369439	121369810	3'UTR	Trak1	+	Mus musculus adult male small intestine cDNA, RIKEN full-length enriched library, clone:2010004F14 product:unclassifiable, full insert sequence.
chr9	121381657	121382038	3'UTR	Trak1	+	Mus musculus adult male small intestine cDNA, RIKEN full-length enriched library, clone:2010004F14 product:unclassifiable, full insert sequence.
chr9	121382135	121382473	3'UTR	Trak1	+	Mus musculus adult male small intestine cDNA, RIKEN full-length enriched library, clone:2010004F14 product:unclassifiable, full insert sequence.
chr9	121578682	121579042	3'UTR	Vipr1	+	vasoactive intestinal polypeptide receptor 1
chr9	121593571	121593880	3'UTR	Sec22c	-	vesicle-trafficking protein SEC22c
chr9	121676767	121677030	3'UTR	Zfp651	+	zinc finger protein 651
chr9	122085324	122085652	3'UTR	Ano10	-	anoctamin-10
chr9	124040257	124040551	3'UTR	Ccr5	+	C-C chemokine receptor type 5
chr8	3454927	3455178	3'UTR	Arhgef18	+	rho guanine nucleotide exchange factor 18
chr8	3680158	3680451	3'UTR	Trappc5	+	trafficking protein particle complex subunit 5
chr8	4206559	4206848	3'UTR	AK009699	+	Mus musculus adult male testis cDNA, RIKEN full-length enriched library, clone:1700084G18 product:SIMILAR TO ECOTROPIC VIRAL INTEGRATION SITE 5 homolog [Homo sapiens], full insert sequence.
chr8	4259972	4260276	3'UTR	Timm44	-	mitochondrial import inner membrane translocase
chr8	4523592	4524012	3'UTR	Lass4	+	LAG1 longevity assurance homolog 4
chr8	8620230	8620867	3'UTR	Efnb2	-	ephrin-B2 precursor
chr8	11479347	11479573	3'UTR	BC030398	+	Mus musculus 2 days pregnant adult female oviduct cDNA, RIKEN full-length enriched library, clone:E230013L22 product:unclassifiable, full insert sequence.
chr8	13019115	13019315	3'UTR	Mcf2l	+	guanine nucleotide exchange factor DBS isoform
chr8	13256491	13256966	3'UTR	Dcun1d2	-	DCN1-like protein 2 isoform a
chr8	13257536	13257896	3'UTR	Dcun1d2	-	DCN1-like protein 2 isoform a
chr8	13417154	13417361	3'UTR	Grk1	+	rhodopsin kinase precursor
chr8	14896600	14897417	3'UTR	Cln8	+	protein CLN8
chr8	23593306	23593540	3'UTR	BC035532	+	Mus musculus, clone IMAGE:5367487, mRNA.
chr8	23899558	23899771	3'UTR	Ap3m2	-	AP-3 complex subunit mu-2
chr8	24284520	24284984	3'UTR	Agpat6	-	glycerol-3-phosphate acyltransferase 6
chr8	25548750	25549091	3'UTR	1810011O10Rik	-	thyroid cancer-1
chr8	26834618	26834850	3'UTR	Ppapdc1b	+	phosphatidate phosphatase PPAPDC1B
chr8	27055194	27055434	3'UTR	Hgsnat	-	heparan-alpha-glucosaminide N-acetyltransferase
chr8	27092968	27093210	3'UTR	4930444A02Rik	-	protein kinase-like protein SgK196
chr8	28089284	28089669	3'UTR	Zfp703	+	zinc finger protein 703 isoform 2
chr8	28090056	28090647	3'UTR	Zfp703	+	zinc finger protein 703 isoform 2
chr8	28164499	28164699	3'UTR	Prosc	+	proline synthase co-transcribed bacterial
chr8	28250849	28251174	3'UTR	mFLJ00294	-	Mus musculus adult male small intestine cDNA, RIKEN full-length enriched library, clone:2010200K21 product:unclassifiable, full insert sequence.
chr8	28253621	28253868	3'UTR	mFLJ00294	-	Mus musculus adult male small intestine cDNA, RIKEN full-length enriched library, clone:2010200K21 product:unclassifiable, full insert sequence.
chr8	28385421	28385855	3'UTR	Eif4ebp1	+	eukaryotic translation initiation factor
chr8	32239016	32239504	3'UTR	Rnf122	+	RING finger protein 122
chr8	32370837	32371080	3'UTR	Fut10	+	alpha-(1,3)-fucosyltransferase 10 isoform
chr8	35233396	35233677	3'UTR	Tmem66	+	transmembrane protein 66
chr8	35881737	35881994	3'UTR	Dusp4	+	dual specificity protein phosphatase 4
chr8	36448488	36448749	3'UTR	Ppp1r3b	+	protein phosphatase 1 regulatory subunit 3B
chr8	36739817	36740057	3'UTR	Mfhas1	+	malignant fibrous histiocytoma-amplified
chr8	46129457	46129693	3'UTR	mfat1	+	Mus musculus partial mRNA for mouse fat 1 cadherin (mfat1 gene).
chr8	46136071	46136934	3'UTR	mfat1	+	Mus musculus partial mRNA for mouse fat 1 cadherin (mfat1 gene).
chr8	47619655	47620042	3'UTR	Acsl1	+	long-chain-fatty-acid--CoA ligase 1
chr8	59070342	59070593	3'UTR	Fbxo8	+	F-box only protein 8
chr8	67219543	67219849	3'UTR	Klhl2	-	kelch-like protein 2
chr8	70881342	70881631	3'UTR	Csgalnact1	-	chondroitin sulfate
chr8	70881992	70882308	3'UTR	Csgalnact1	-	chondroitin sulfate
chr8	72433440	72433922	3'UTR	Gatad2a	-	transcriptional repressor p66 alpha isoform a
chr8	72542671	72543559	3'UTR	Mau2	-	MAU2 chromatid cohesion factor homolog isoform
chr8	72612447	72612862	3'UTR	Hapln4	+	hyaluronan and proteoglycan link protein 4
chr8	72655640	72655912	3'UTR	Rfxank	-	DNA-binding protein RFXANK isoform 1
chr8	72817144	72817404	3'UTR	Homer3	+	homer protein homolog 3 isoform 2
chr8	72855602	72855820	3'UTR	Upf1	-	regulator of nonsense transcripts 1 isoform a
chr8	72856036	72856375	3'UTR	Upf1	-	regulator of nonsense transcripts 1 isoform a
chr8	72909383	72909639	3'UTR	Crtc1	-	CREB-regulated transcription coactivator 1
chr8	72974759	72975092	3'UTR	Klhl26	-	kelch-like protein 26 isoform 2
chr8	73173235	73173674	3'UTR	Pgpep1	-	pyroglutamyl-peptidase 1
chr8	73174272	73174553	3'UTR	Pgpep1	-	pyroglutamyl-peptidase 1
chr8	73301072	73301410	3'UTR	2010320M18Rik	+	Mus musculus adult male small intestine cDNA, RIKEN full-length enriched library, clone:2010320M18 product:unclassifiable, full insert sequence.
chr8	73367981	73368352	3'UTR	Kcnn1	-	small conductance calcium-activated potassium
chr8	73883573	73884508	3'UTR	Myo9b	+	myosin-IXb isoform 1
chr8	73998924	73999278	3'UTR	Dda1	+	DET1- and DDB1-associated protein 1
chr8	74016507	74016943	3'UTR	Gtpbp3	+	tRNA modification GTPase GTPBP3, mitochondrial
chr8	74216082	74216410	3'UTR	B3gnt3	-	UDP-GlcNAc:betaGal
chr8	74704347	74704576	3'UTR	Rab8a	+	ras-related protein Rab-8A
chr8	74746315	74746859	3'UTR	Fam32a	+	hypothetical protein LOC67922
chr8	74844717	74845028	3'UTR	Klf2	+	Krueppel-like factor 2
chr8	74984050	74984249	3'UTR	1700030K09Rik	+	hypothetical protein LOC72254
chr8	75007114	75007728	3'UTR	Slc35e1	-	solute carrier family 35 member E1
chr8	75338669	75339145	3'UTR	Large	-	glycosyltransferase-like protein LARGE1
chr8	75339259	75339696	3'UTR	Large	-	glycosyltransferase-like protein LARGE1
chr8	79774528	79774804	3'UTR	Arhgap10	-	rho GTPase-activating protein 10
chr8	81714196	81714443	3'UTR	Zfp827	+	zinc finger protein 827
chr8	81863405	81863635	3'UTR	Smad1	-	mothers against decapentaplegic homolog 1
chr8	86134607	86135005	3'UTR	Dnajb1	+	dnaJ homolog subfamily B member 1
chr8	86192792	86194102	3'UTR	Ptger1	+	prostaglandin E2 receptor EP1 subtype
chr8	86656101	86656336	3'UTR	Podnl1	+	podocan-like protein 1
chr8	87185406	87186413	3'UTR	Ier2	-	immediate early response gene 2 protein
chr8	87196667	87197032	3'UTR	Nacc1	-	nucleus accumbens-associated protein 1
chr8	87232045	87232488	3'UTR	Nfix	-	nuclear factor 1 X-type isoform 1
chr8	87340080	87340280	3'UTR	Dand5	-	DAN domain family member 5 precursor
chr8	87435617	87436055	3'UTR	Dnase2a	+	Mus musculus ES cells cDNA, RIKEN full-length enriched library, clone:2410038B05 product:unclassifiable, full insert sequence.
chr8	87446507	87446716	3'UTR	Dnase2a	+	Mus musculus ES cells cDNA, RIKEN full-length enriched library, clone:2410038B05 product:unclassifiable, full insert sequence.
chr8	89270025	89270465	3'UTR	Gm10638	+	Mus musculus adult male testis cDNA, RIKEN full-length enriched library, clone:4930563D01 product:hypothetical Arginine-rich region profile containing protein, full insert sequence.
chr8	90851484	90852039	3'UTR	Adcy7	+	adenylate cyclase type 7
chr8	90852637	90853150	3'UTR	Adcy7	+	adenylate cyclase type 7
chr8	91150695	91151287	3'UTR	Snx20	-	sorting nexin-20
chr8	91210506	91210953	3'UTR	Nod2	+	nucleotide-binding oligomerization
chr8	93557260	93557563	3'UTR	mKIAA0308	+	Mus musculus mRNA for mKIAA0308 protein.
chr8	93575230	93575479	3'UTR	mKIAA0308	+	Mus musculus mRNA for mKIAA0308 protein.
chr8	93575676	93575927	3'UTR	mKIAA0308	+	Mus musculus mRNA for mKIAA0308 protein.
chr8	96496509	96496923	3'UTR	Amfr	-	E3 ubiquitin-protein ligase AMFR
chr8	97388829	97389145	3'UTR	Dok4	-	docking protein 4
chr8	97851484	97851701	3'UTR	Zfp319	-	zinc finger protein 319
chr8	98167302	98167502	3'UTR	Gins3	+	DNA replication complex GINS protein PSF3
chr8	98167667	98167866	3'UTR	Gins3	+	DNA replication complex GINS protein PSF3
chr8	98361022	98361538	3'UTR	Slc38a7	-	putative sodium-coupled neutral amino acid
chr8	106666803	106667040	3'UTR	Cdh5	+	cadherin-5 precursor
chr8	106667360	106667581	3'UTR	Cdh5	+	cadherin-5 precursor
chr8	106750952	106751242	3'UTR	Tk2	-	thymidine kinase 2, mitochondrial precursor
chr8	106751740	106751962	3'UTR	Tk2	-	thymidine kinase 2, mitochondrial precursor
chr8	106944011	106944214	3'UTR	Dync1li2	-	cytoplasmic dynein 1 light intermediate chain 2
chr8	107775606	107775856	3'UTR	D230025D16Rik	+	lin-10
chr8	107782581	107783067	3'UTR	Tradd	-	tumor necrosis factor receptor type 1-associated
chr8	108293996	108294434	3'UTR	Ranbp10	-	ran-binding protein 10
chr8	108380113	108380634	3'UTR	Thap11	+	THAP domain-containing protein 11
chr8	108453767	108454006	3'UTR	Pskh1	+	serine/threonine-protein kinase H1
chr8	108651768	108652057	3'UTR	Nfatc3	+	SubName: Full=Nuclear factor of activated T-cells c3 isoform IAL-Xa;
chr8	108686809	108687558	3'UTR	Lpla2	+	Mus musculus lysosomal phospholipase A2 (Lpla2) mRNA, complete cds.
chr8	108720551	108720782	3'UTR	Slc7a6	+	Y+L amino acid transporter 2
chr8	108720995	108721207	3'UTR	Slc7a6	+	Y+L amino acid transporter 2
chr8	109409692	109409910	3'UTR	Chtf8	-	chromosome transmission fidelity protein 8
chr8	109535113	109535477	3'UTR	Sntb2	+	beta-2-syntrophin
chr8	109570732	109571258	3'UTR	Pdf	-	peptide deformylase-like protein
chr8	109936575	109936784	3'UTR	Nob1	-	RNA-binding protein NOB1
chr8	110104589	110104924	3'UTR	Psmd7	-	26S proteasome non-ATPase regulatory subunit 7
chr8	112096666	112097025	3'UTR	Txnl4b	+	thioredoxin-like protein 4B
chr8	112097179	112097378	3'UTR	Txnl4b	+	thioredoxin-like protein 4B
chr8	112195937	112196533	3'UTR	2400003C14Rik	-	IST1 homolog
chr8	113262936	113263151	3'UTR	Mtss1l	+	MTSS1-like protein
chr8	113405711	113405979	3'UTR	Cog4	+	conserved oligomeric Golgi complex subunit 4
chr8	113494053	113494305	3'UTR	St3gal2	+	CMP-N-acetylneuraminate-beta-galactosamide-
chr8	113499742	113499979	3'UTR	Ddx19a	-	ATP-dependent RNA helicase DDX19A
chr8	113580771	113581433	3'UTR	Exosc6	+	exosome complex exonuclease MTR3
chr8	113658498	113658902	3'UTR	mKIAA1990	+	Mus musculus adult male testis cDNA, RIKEN full-length enriched library, clone:4930402E16 product:PYRUVATE DEHYDROGENASE PHOSPHATASE REGULATORY SUBUNIT homolog [Bos taurus], full insert sequence.
chr8	113974261	113974917	3'UTR	Wdr59	-	WD repeat-containing protein 59 isoform 1
chr8	118208056	118208597	3'UTR	Maf	-	transcription factor Maf
chr8	119413552	119413757	3'UTR	2310061C15Rik	-	hypothetical protein LOC66531
chr8	121934311	121934717	3'UTR	Mlycd	+	malonyl-CoA decarboxylase, mitochondrial
chr8	122032190	122032594	3'UTR	Mbtps1	-	membrane-bound transcription factor site-1
chr8	122122568	122123198	3'UTR	Taf1c	-	Mus musculus adult male pituitary gland cDNA, RIKEN full-length enriched library, clone:5330426I23 product:TATA box binding protein (Tbp)-associated factor, RNA polymerase I, C, full insert sequence.
chr8	122480676	122480905	3'UTR	Usp10	+	ubiquitin carboxyl-terminal hydrolase 10
chr8	122606022	122606519	3'UTR	Zdhhc7	-	palmitoyltransferase ZDHHC7
chr8	122685255	122686037	3'UTR	6430548M08Rik	+	hypothetical protein LOC234797 isoform a
chr8	123102727	123102951	3'UTR	Gse1	+	genetic suppressor element 1 isoform 1
chr8	123279006	123279218	3'UTR	Irf8	+	interferon regulatory factor 8
chr8	123279552	123279759	3'UTR	Irf8	+	interferon regulatory factor 8
chr8	124123814	124124138	3'UTR	Zcchc14	-	zinc finger CCHC domain-containing protein 14
chr8	124125142	124125447	3'UTR	Zcchc14	-	zinc finger CCHC domain-containing protein 14
chr8	124125545	124125825	3'UTR	Zcchc14	-	zinc finger CCHC domain-containing protein 14
chr8	124308694	124309142	3'UTR	Jph3	+	junctophilin-3
chr8	124406287	124406541	3'UTR	Slc7a5	-	large neutral amino acids transporter small
chr8	124551851	124552254	3'UTR	Banp	+	protein BANP isoform 2
chr8	124940673	124940898	3'UTR	Zc3h18	+	zinc finger CCCH domain-containing protein 18
chr8	125102321	125102645	3'UTR	Galns	-	N-acetylgalactosamine-6-sulfatase isoform 1
chr8	125756849	125757240	3'UTR	Spata2L	-	spermatogenesis-associated protein 2-like
chr8	125791604	125792109	3'UTR	Znf276	+	RecName: Full=Zinc finger protein 276; Short=Zfp-276;
chr8	125792801	125793306	3'UTR	Znf276	+	RecName: Full=Zinc finger protein 276; Short=Zfp-276;
chr8	125985543	125985810	3'UTR	Def8	+	differentially expressed in FDCP 8
chr8	126187010	126187209	3'UTR	Rhou	+	rho-related GTP-binding protein RhoU
chr8	127434387	127434724	3'UTR	Egln1	-	egl nine homolog 1
chr8	130134867	130135076	3'UTR	Pard3	+	partitioning defective 3 homolog isoform 3
chr8	131256158	131256366	3'UTR	Itgb1	+	integrin beta-1 precursor
chr13	9170551	9170772	3'UTR	Larp4b	+	la-related protein 4B
chr13	14289845	14290305	3'UTR	Arid4b	+	AT-rich interactive domain-containing protein 4B
chr13	21461165	21461621	3'UTR	Zscan12	+	zinc finger and SCAN domain-containing protein
chr13	21901870	21902069	3'UTR	AB343394	+	Mus musculus cDNA clone IMAGE:40055776.
chr13	21925617	21925816	3'UTR	LOC665622	+	Mus musculus adult male bone cDNA, RIKEN full-length enriched library, clone:9830004G03 product:H2B histone family, member S, full insert sequence.
chr13	22132644	22132847	3'UTR	Hist1h4i	-	histone H4
chr13	23831038	23831937	3'UTR	Hist1h1c	+	histone H1.2
chr13	24562118	24562389	3'UTR	CMAH	+	Mus musculus CMAH mRNA for CMP-NeuAc hydroxylase, complete cds, major form of alternative splicing.
chr13	29042538	29042854	3'UTR	Sox4	-	transcription factor SOX-4
chr13	29043280	29043750	3'UTR	Sox4	-	transcription factor SOX-4
chr13	30337644	30337922	3'UTR	Mboat1	+	lysophospholipid acyltransferase 1
chr13	31722471	31722711	3'UTR	Foxf2	+	forkhead box protein F2
chr13	32795265	32795466	3'UTR	Mylk4	-	myosin light chain kinase family member 4
chr13	34125501	34125917	3'UTR	Ripk1	+	receptor-interacting serine/threonine-protein
chr13	34274303	34274508	3'UTR	Slc22a23	-	solute carrier family 22 member 23
chr13	39024307	39024633	3'UTR	Slc35b3	-	adenosine 3'-phospho 5'-phosphosulfate
chr13	41054374	41054864	3'UTR	Gcnt2	+	N-acetyllactosaminide
chr13	41405944	41406278	3'UTR	Nedd9	-	enhancer of filamentation 1 isoform 1
chr13	41729816	41730187	3'UTR	Tmem170b	+	transmembrane protein 170B
chr13	43897272	43897538	3'UTR	Cd83	+	CD83 antigen precursor
chr13	43897743	43898289	3'UTR	Cd83	+	CD83 antigen precursor
chr13	45505726	45506163	3'UTR	Mylip	+	E3 ubiquitin-protein ligase MYLIP isoform 2
chr13	48898341	48898671	3'UTR	Phf2	-	PHD finger protein 2
chr13	49290929	49291469	3'UTR	Ninj1	+	ninjurin-1
chr13	49481428	49481652	3'UTR	Bicd2	+	protein bicaudal D homolog 2 isoform 3
chr13	51515281	51515527	3'UTR	S1pr3	+	sphingosine 1-phosphate receptor 3
chr13	51516274	51516587	3'UTR	S1pr3	+	sphingosine 1-phosphate receptor 3
chr13	51778602	51778942	3'UTR	Secisbp2	+	selenocysteine insertion sequence-binding
chr13	51796899	51797185	3'UTR	Sema4d	-	semaphorin-4D precursor
chr13	51943293	51943748	3'UTR	Gadd45g	+	growth arrest and DNA damage-inducible protein
chr13	53205130	53205821	3'UTR	Ror2	-	tyrosine-protein kinase transmembrane receptor
chr13	54202981	54203234	3'UTR	Sfxn1	+	sideroflexin-1
chr13	54481406	54481685	3'UTR	Cplx2	+	complexin-2
chr13	54782930	54783153	3'UTR	Rnf44	-	RING finger protein 44 isoform 3
chr13	55710535	55711163	3'UTR	B4galt7	+	beta-1,4-galactosyltransferase 7
chr13	55803227	55803486	3'UTR	B230219D22Rik	+	hypothetical protein LOC78521
chr13	55926917	55927170	3'UTR	Pitx1	-	pituitary homeobox 1
chr13	56277308	56277651	3'UTR	Tifab	-	TRAF-interacting protein with FHA
chr13	56740016	56740520	3'UTR	Tgfbi	+	transforming growth factor-beta-induced protein
chr13	58228581	58228797	3'UTR	Hnrnpa0	-	heterogeneous nuclear ribonucleoprotein A0
chr13	59874138	59874337	3'UTR	Etohd2	+	Mus musculus 8 days embryo whole body cDNA, RIKEN full-length enriched library, clone:5730406O19 product:ethanol decreased 2, full insert sequence.
chr13	60276824	60277196	3'UTR	Gas1	-	growth arrest-specific protein 1
chr13	67807504	67807850	3'UTR	Zfp71-rs1	-	zinc finger protein 71, related sequence
chr13	69637037	69637446	3'UTR	Papd7	-	DNA polymerase sigma isoform 2
chr13	69954468	69954670	3'UTR	Med10	+	mediator of RNA polymerase II transcription
chr13	74498282	74498779	3'UTR	Ccdc127	+	coiled-coil domain-containing protein 127
chr13	81033289	81033557	3'UTR	Arrdc3	+	arrestin domain-containing protein 3
chr13	81814461	81814676	3'UTR	Polr3g	-	DNA-directed RNA polymerase III subunit RPC7
chr13	83663816	83664018	3'UTR	AK043267	+	Mus musculus adult female vagina cDNA, RIKEN full-length enriched library, clone:9930028G15 product:unclassifiable, full insert sequence.
chr13	94204938	94205466	3'UTR	Jmy	-	junction-mediating and -regulatory protein
chr13	94962040	94962360	3'UTR	Lhfpl2	+	lipoma HMGIC fusion partner-like 2 protein
chr13	94963643	94964349	3'UTR	Lhfpl2	+	lipoma HMGIC fusion partner-like 2 protein
chr13	94964924	94965133	3'UTR	Lhfpl2	+	lipoma HMGIC fusion partner-like 2 protein
chr13	97420301	97420669	3'UTR	Hmgcr	-	3-hydroxy-3-methylglutaryl-coenzyme A reductase
chr13	98020786	98021043	3'UTR	Enc1	+	ectoderm-neural cortex protein 1
chr13	100195298	100195501	3'UTR	Mtap1b	-	microtubule-associated protein 1B
chr13	102454154	102454521	3'UTR	Pik3r1	-	phosphatidylinositol 3-kinase regulatory subunit
chr13	110850226	110850434	3'UTR	Rab3c	-	ras-related protein Rab-3C
chr13	111190358	111190808	3'UTR	Plk2	+	serine/threonine-protein kinase PLK2
chr13	112538881	112539188	3'UTR	Map3k1	-	mitogen-activated protein kinase kinase kinase
chr13	112661043	112661284	3'UTR	AK134426	+	Mus musculus 13 days embryo male testis cDNA, RIKEN full-length enriched library, clone:6030482L16 product:unclassifiable, full insert sequence.
chr13	113294310	113295826	3'UTR	Il6st	+	interleukin-6 receptor subunit beta precursor
chr13	114384001	114384365	3'UTR	Snx18	-	sorting nexin-18
chr12	3966134	3966422	3'UTR	Efr3b	-	protein EFR3 homolog B
chr12	4214340	4214539	3'UTR	Cenpo	-	centromere protein O
chr12	4236260	4236484	3'UTR	BC067010	+	Mus musculus ES cells cDNA, RIKEN full-length enriched library, clone:2410017P09 product:weakly similar to CG14903 PROTEIN [Drosophila melanogaster], full insert sequence.
chr12	4247997	4248332	3'UTR	Ncoa1	-	nuclear receptor coactivator 1
chr12	4249578	4249781	3'UTR	Ncoa1	-	nuclear receptor coactivator 1
chr12	5050896	5051201	3'UTR	Atad2b	+	ATPase family AAA domain-containing protein 2B
chr12	8291072	8291323	3'UTR	1110057K04Rik	+	hypothetical protein LOC68832 isoform 1
chr12	8348676	8349261	3'UTR	Hs1bp3	+	HCLS1-binding protein 3
chr12	8505047	8505413	3'UTR	Rhob	-	rho-related GTP-binding protein RhoB precursor
chr12	8798628	8799043	3'UTR	Sdc1	+	syndecan-1 precursor
chr12	16832335	16832643	3'UTR	E2f6	+	Mus musculus cDNA pooled tissues:(tissue_type=brain,dev_stage=8-12 days neonate,strain=BALB/c),(tissue_type=testis,dev_stage=adult, strain=C57BL/6J), clone:V01X004A07.
chr12	19437879	19438085	3'UTR	AK149188	+	Mus musculus 2 days neonate sympathetic ganglion cDNA, RIKEN full-length enriched library, clone:7120492D10 product:unclassifiable, full insert sequence.
chr12	21330107	21330422	3'UTR	Adam17	-	disintegrin and metalloproteinase
chr12	25779108	25779435	3'UTR	Id2	-	DNA-binding protein inhibitor ID-2
chr12	27163173	27163533	3'UTR	Cmpk2	+	UMP-CMP kinase 2, mitochondrial precursor
chr12	33064474	33064790	3'UTR	2010109K11Rik	+	hypothetical protein LOC72123
chr12	34643919	34644286	3'UTR	Twist1	+	twist-related protein 1
chr12	52845226	52845432	3'UTR	Hectd1	-	E3 ubiquitin-protein ligase HECTD1
chr12	56240109	56240378	3'UTR	Fam177a	+	hypothetical protein LOC73385
chr12	70299090	70299303	3'UTR	9330151L19Rik	+	Mus musculus adult male diencephalon cDNA, RIKEN full-length enriched library, clone:9330151L19 product:hypothetical Myc-type, helix-loop-helix dimerization domain containing protein, full insert sequence.
chr12	70847993	70848225	3'UTR	Cdkl1	-	cyclin-dependent kinase-like 1
chr12	72224395	72224653	3'UTR	Timm9	-	mitochondrial import inner membrane translocase
chr12	74646062	74646261	3'UTR	Tmem30b	-	cell cycle control protein 50B
chr12	74878781	74879016	3'UTR	Prkch	+	protein kinase C eta type
chr12	76733470	76733735	3'UTR	AK044480	+	Mus musculus adult retina cDNA, RIKEN full-length enriched library, clone:A930015D24 product:unclassifiable, full insert sequence.
chr12	78039001	78039284	3'UTR	Max	-	protein max isoform 1
chr12	78576080	78576712	3'UTR	Fut8	+	alpha-(1,6)-fucosyltransferase
chr12	80065266	80065871	3'UTR	Tmem229b	-	transmembrane protein 229B
chr12	80334736	80335122	3'UTR	Zfyve26	-	zinc finger FYVE domain-containing protein 26
chr12	81978027	81978301	3'UTR	4933426M11Rik	+	hypothetical protein LOC217684
chr12	82300305	82300516	3'UTR	Slc8a3	-	solute carrier family 8 (sodium/calcium
chr12	82764686	82764951	3'UTR	Ttc9	+	tetratricopeptide repeat protein 9A
chr12	82767102	82767341	3'UTR	Ttc9	+	tetratricopeptide repeat protein 9A
chr12	85074979	85075446	3'UTR	Psen1	+	presenilin-1
chr12	85492599	85493525	3'UTR	C130039O16Rik	-	hypothetical protein LOC238317
chr12	86097881	86098216	3'UTR	Npc2	-	epididymal secretory protein E1 precursor
chr12	86124932	86125234	3'UTR	Ltbp2	-	latent-transforming growth factor beta-binding
chr12	86260305	86260692	3'UTR	1110018G07Rik	-	hypothetical protein LOC68497
chr12	86260882	86261210	3'UTR	1110018G07Rik	-	hypothetical protein LOC68497
chr12	86684099	86684580	3'UTR	Tmed10	-	transmembrane emp24 domain-containing protein 10
chr12	86979654	86980441	3'UTR	Jdp2	+	jun dimerization protein 2
chr12	87398476	87398716	3'UTR	Tgfb3	-	transforming growth factor beta-3 preproprotein
chr12	88449904	88450308	3'UTR	Pomt2	-	protein O-mannosyl-transferase 2
chr12	88504669	88504943	3'UTR	Gstz1	+	maleylacetoacetate isomerase
chr12	88580267	88580744	3'UTR	Vipar	-	VPS33B-interacting protein isoform a
chr12	92797965	92798206	3'UTR	Gtf2a1	-	transcription initiation factor IIA subunit 1
chr12	93046988	93047930	3'UTR	Sel1l	-	protein sel-1 homolog 1 isoform b
chr12	101445059	101445410	3'UTR	Calm1	+	calmodulin
chr12	102278526	102278910	3'UTR	Smek1	-	serine/threonine-protein phosphatase 4
chr12	103241642	103241844	3'UTR	Cpsf2	+	cleavage and polyadenylation specificity factor
chr12	103628750	103628960	3'UTR	Rin3	+	ras and Rab interactor 3 isoform 1
chr12	103983149	103983348	3'UTR	D230037D09Rik	+	hypothetical protein LOC320351
chr12	106169532	106170022	3'UTR	4831426I19Rik	-	nesprin-3 isoform beta
chr12	107074977	107075261	3'UTR	Papola	+	poly(A) polymerase alpha
chr12	107314345	107314689	3'UTR	Vrk1	+	serine/threonine-protein kinase VRK1 isoform a
chr12	109565987	109566887	3'UTR	Hhipl1	+	HHIP-like protein 1 precursor
chr12	112112008	112112233	3'UTR	Cinp	-	SubName: Full=2810452K22Rik protein;
chr12	112531937	112532228	3'UTR	AK039023	+	Mus musculus adult male diencephalon cDNA, RIKEN full-length enriched library, clone:9330195H18 product:unclassifiable, full insert sequence.
chr12	113919268	113919551	3'UTR	Zbtb42	+	zinc finger and BTB domain-containing protein
chr12	114309697	114310115	3'UTR	mKIAA0602	+	Mus musculus adult male testis cDNA, RIKEN full-length enriched library, clone:4932414L12 product:hypothetical Serine-rich region profile containing protein, full insert sequence.
chr12	114403366	114403567	3'UTR	4930427A07Rik	+	hypothetical protein LOC104732
chr12	114427277	114427578	3'UTR	Tmem121	+	transmembrane protein 121
chr12	117699044	117699420	3'UTR	Mtb	+	Mus musculus adult male thymus cDNA, RIKEN full-length enriched library, clone:5830426I05 product:unclassifiable, full insert sequence.
chr12	118994647	118995073	3'UTR	Rapgef5	+	rap guanine nucleotide exchange factor 5
chr11	3241815	3242034	3'UTR	Hgfl	+	Mus musculus HGFL(L) protein (Hgfl) mRNA, complete cds.
chr11	3245214	3245579	3'UTR	Limk2	-	LIM domain kinase 2 isoform a
chr11	3317149	3317723	3'UTR	Rnf185	-	RING finger protein 185
chr11	3317804	3318046	3'UTR	Rnf185	-	RING finger protein 185
chr11	3589272	3589504	3'UTR	Morc2a	+	MORC family CW-type zinc finger protein 2A
chr11	3589609	3590144	3'UTR	Morc2a	+	MORC family CW-type zinc finger protein 2A
chr11	3807352	3807642	3'UTR	Slc35e4	-	solute carrier family 35 member E4
chr11	4171550	4171899	3'UTR	Lif	+	leukemia inhibitory factor isoform a
chr11	4582867	4583343	3'UTR	Ascc2	+	activating signal cointegrator 1 complex subunit
chr11	4942034	4942257	3'UTR	Ap1b1	+	AP-1 complex subunit beta-1
chr11	5092239	5092534	3'UTR	Kremen1	-	kremen protein 1 precursor
chr11	5093407	5093610	3'UTR	Kremen1	-	kremen protein 1 precursor
chr11	5094537	5095150	3'UTR	Kremen1	-	kremen protein 1 precursor
chr11	5424722	5425273	3'UTR	Xbp1	+	X-box-binding protein 1
chr11	5680159	5680420	3'UTR	2210015D19Rik	+	Mus musculus adult female placenta cDNA, RIKEN full-length enriched library, clone:1600028I17 product:unclassifiable, full insert sequence.
chr11	5700026	5700337	3'UTR	Dbnl	+	drebrin-like protein isoform 3
chr11	5728659	5729029	3'UTR	Polm	-	DNA-directed DNA/RNA polymerase mu
chr11	6159049	6159306	3'UTR	Ddx56	-	probable ATP-dependent RNA helicase DDX56
chr11	6305014	6305373	3'UTR	Zmiz2	+	zinc finger MIZ domain-containing protein 2
chr11	7106781	7107028	3'UTR	Igfbp3	-	insulin-like growth factor-binding protein 3
chr11	8333286	8334523	3'UTR	Tns3	-	tensin-3
chr11	11833203	11833543	3'UTR	Grb10	-	growth factor receptor-bound protein 10 isoform
chr11	20203599	20203814	3'UTR	Slc1a4	-	neutral amino acid transporter A
chr11	23388507	23388775	3'UTR	Ahsa2	-	activator of 90 kDa heat shock protein ATPase
chr11	23388948	23389161	3'UTR	Ahsa2	-	activator of 90 kDa heat shock protein ATPase
chr11	29413188	29413527	3'UTR	Prorsd1	-	prdX deacylase domain-containing protein 1
chr11	31565569	31565859	3'UTR	Bod1	-	biorientation of chromosomes in cell division
chr11	32323730	32324008	3'UTR	Sh3pxd2b	+	SH3 and PX domain-containing protein 2B
chr11	32522546	32522814	3'UTR	Stk10	+	serine/threonine-protein kinase 10
chr11	32644508	32644822	3'UTR	Fbxw11	+	F-box/WD repeat-containing protein 11
chr11	34127409	34127751	3'UTR	Dock2	-	dedicator of cytokinesis protein 2
chr11	34622986	34623257	3'UTR	Ccdc99	-	protein Spindly
chr11	44268368	44268597	3'UTR	Ublcp1	-	ubiquitin-like domain-containing CTD phosphatase
chr11	44377409	44378209	3'UTR	Rnf145	+	RING finger protein 145 isoform 1
chr11	46293953	46294324	3'UTR	Havcr2	+	hepatitis A virus cellular receptor 2 homolog
chr11	48663111	48663363	3'UTR	AK029860	+	Mus musculus adult male testis cDNA, RIKEN full-length enriched library, clone:4931415C11 product:GLYCOGENIN-INTERACTING PROTEIN 2 homolog [Mus musculus], full insert sequence.
chr11	48663529	48663768	3'UTR	AK029860	+	Mus musculus adult male testis cDNA, RIKEN full-length enriched library, clone:4931415C11 product:GLYCOGENIN-INTERACTING PROTEIN 2 homolog [Mus musculus], full insert sequence.
chr11	51393563	51394420	3'UTR	Col23a1	+	collagen alpha-1(XXIII) chain
chr11	51470260	51470512	3'UTR	D930048N14Rik	+	SubName: Full=Novel protein;
chr11	51470681	51470928	3'UTR	D930048N14Rik	+	SubName: Full=Novel protein;
chr11	51628317	51629110	3'UTR	Phf15	-	protein Jade-2
chr11	51790284	51790646	3'UTR	Cdkn2aipnl	+	CDKN2AIP N-terminal-like protein
chr11	53354643	53354849	3'UTR	Sept8	+	septin-8
chr11	53356307	53356556	3'UTR	Sept8	+	septin-8
chr11	53463823	53464065	3'UTR	Rad50	-	DNA repair protein RAD50
chr11	54504744	54505138	3'UTR	mKIAA4052	+	Mus musculus 2 days pregnant adult female ovary cDNA, RIKEN full-length enriched library, clone:E330007P07 product:Rap guanine nucleotide exchange factor (GEF) 6, full insert sequence.
chr11	54724471	54725050	3'UTR	Tnip1	-	TNFAIP3-interacting protein 1 isoform 1
chr11	55047052	55047407	3'UTR	Slc36a1	+	proton-coupled amino acid transporter 1
chr11	57344601	57345249	3'UTR	Mfap3	+	microfibril-associated glycoprotein 3 precursor
chr11	57598023	57598692	3'UTR	Galnt10	+	polypeptide N-acetylgalactosaminyltransferase
chr11	57873103	57873357	3'UTR	Larp1	+	la-related protein 1
chr11	59268773	59269475	3'UTR	Jmjd4	+	jmjC domain-containing protein 4
chr11	59275812	59276034	3'UTR	Zfp867	-	zinc finger protein 867
chr11	59605828	59606332	3'UTR	Flcn	-	folliculin
chr11	60255414	60255660	3'UTR	4933439F18Rik	+	hypothetical protein LOC66771
chr11	60526894	60527126	3'UTR	Llgl1	+	lethal(2) giant larvae protein homolog 1 isoform
chr11	60597426	60598570	3'UTR	Smcr8	+	Smith-Magenis syndrome chromosomal region
chr11	60599269	60599468	3'UTR	Smcr8	+	Smith-Magenis syndrome chromosomal region
chr11	60718858	60719162	3'UTR	Gm16515	-	protein GTLF3B
chr11	60719263	60719511	3'UTR	Gm16515	-	protein GTLF3B
chr11	60765649	60765889	3'UTR	Map2k3	+	dual specificity mitogen-activated protein
chr11	62131159	62131358	3'UTR	Ncor1	-	nuclear receptor corepressor 1
chr11	64815281	64815482	3'UTR	Elac2	+	zinc phosphodiesterase ELAC protein 2
chr11	65503754	65504352	3'UTR	Map2k4	-	dual specificity mitogen-activated protein
chr11	66877431	66877755	3'UTR	Sco1	+	protein SCO1 homolog, mitochondrial precursor
chr11	68309557	68309991	3'UTR	Pik3r5	+	phosphoinositide 3-kinase regulatory subunit 5
chr11	68310709	68311136	3'UTR	Pik3r5	+	phosphoinositide 3-kinase regulatory subunit 5
chr11	69638498	69638770	3'UTR	Nlgn2	-	neuroligin-2 precursor
chr11	69726736	69726983	3'UTR	Neurl4	+	neuralized-like protein 4
chr11	69803542	69803810	3'UTR	Ctdnep1	+	serine/threonine-protein phosphatase dullard
chr11	69812818	69813119	3'UTR	Phf23	+	PHD finger protein 23
chr11	70371055	70371459	3'UTR	Pld2	+	phospholipase D2
chr11	70457831	70458039	3'UTR	Slc25a11	-	mitochondrial 2-oxoglutarate/malate carrier
chr11	70753782	70754245	3'UTR	Rabep1	+	rab GTPase-binding effector protein 1
chr11	70797846	70798233	3'UTR	Dhx33	-	putative ATP-dependent RNA helicase DHX33
chr11	70800197	70800939	3'UTR	Dhx33	-	putative ATP-dependent RNA helicase DHX33
chr11	70966829	70967052	3'UTR	Nlrp1b	-	NLR family, pyrin domain containing 1B isoform
chr11	71860340	71860561	3'UTR	Fam64a	+	family with sequence similarity 64, member A
chr11	71967788	71968173	3'UTR	Kiaa0753	-	RecName: Full=Uncharacterized protein KIAA0753;
chr11	72056437	72057018	3'UTR	Slc13a5	-	solute carrier family 13 member 5
chr11	72581002	72581488	3'UTR	Ankfy1	+	ankyrin repeat and FYVE domain-containing
chr11	72591624	72592023	3'UTR	Cyb5d2	-	neuferricin
chr11	72738065	72738655	3'UTR	Zzef1	+	zinc finger ZZ-type and EF-hand
chr11	72854424	72854794	3'UTR	Camkk1	+	calcium/calmodulin-dependent protein kinase
chr11	72997794	72998509	3'UTR	Ctns	-	cystinosin
chr11	73037360	73037629	3'UTR	Shpk	+	sedoheptulokinase
chr11	74742705	74743099	3'UTR	mKIAA0732	+	Mus musculus 0 day neonate kidney cDNA, RIKEN full-length enriched library, clone:D630011B02 product:hypothetical protein, full insert sequence.
chr11	75079701	75080119	3'UTR	Rtn4rl1	+	reticulon-4 receptor-like 1 precursor
chr11	75218377	75218584	3'UTR	Smyd4	+	SET and MYND domain-containing protein 4
chr11	75461869	75462137	3'UTR	Inpp5k	+	inositol polyphosphate 5-phosphatase K
chr11	75517221	75517486	3'UTR	Crk	+	adapter molecule crk
chr11	75518953	75519160	3'UTR	Crk	+	adapter molecule crk
chr11	75584988	75585365	3'UTR	Doc2b	-	double C2-like domain-containing protein beta
chr11	75833613	75833854	3'UTR	Fam101b	-	family with sequence similarity 101, member B
chr11	76071634	76071909	3'UTR	Nxn	-	nucleoredoxin
chr11	76232451	76232743	3'UTR	Abr	-	active breakpoint cluster region-related protein
chr11	76543260	76543740	3'UTR	Gosr1	-	Golgi SNAP receptor complex member 1
chr11	76592998	76593203	3'UTR	Cpd	-	carboxypeptidase D precursor
chr11	76593396	76593613	3'UTR	Cpd	-	carboxypeptidase D precursor
chr11	77331902	77332648	3'UTR	AK040172	+	Mus musculus 0 day neonate thymus cDNA, RIKEN full-length enriched library, clone:A430072G18 product:hypothetical protein, full insert sequence.
chr11	77678131	77678621	3'UTR	Myo18a	+	myosin-XVIIIa
chr11	77887387	77887599	3'UTR	Eral1	-	GTP-binding protein era homolog
chr11	78335801	78336047	3'UTR	Poldip2	+	polymerase delta-interacting protein 2
chr11	78355872	78356177	3'UTR	Tmem97	-	transmembrane protein 97
chr11	78564200	78564553	3'UTR	Fam58b	-	cyclin-related protein FAM58A
chr11	82794409	82794615	3'UTR	Slfn9	-	schlafen 9
chr11	82816319	82816525	3'UTR	Slfn8	-	schlafen 8 isoform 1
chr11	82842049	82842286	3'UTR	Slfn10-ps	-	schlafen 10
chr11	82883814	82884076	3'UTR	Slfn2	+	schlafen family member 12-like
chr11	83038916	83039404	3'UTR	AI662270	+	Mus musculus 0 day neonate thymus cDNA, RIKEN full-length enriched library, clone:A430093P05 product:unclassifiable, full insert sequence.
chr11	83255778	83256129	3'UTR	Mmp28	-	matrix metalloproteinase-28 isoform 1
chr11	83854388	83854670	3'UTR	Synrg	+	synergin gamma isoform 1
chr11	83855117	83855390	3'UTR	Synrg	+	synergin gamma isoform 1
chr11	84213176	84213686	3'UTR	Acaca	+	acetyl-CoA carboxylase 1
chr11	84214418	84214656	3'UTR	Acaca	+	acetyl-CoA carboxylase 1
chr11	84627781	84627980	3'UTR	Mrm1	-	rRNA methyltransferase 1, mitochondrial
chr11	86315858	86316091	3'UTR	Rps6kb1	-	ribosomal protein S6 kinase beta-1 isoform 1
chr11	88006089	88006331	3'UTR	Cuedc1	+	CUE domain-containing protein 1 isoform 1
chr11	88006638	88007250	3'UTR	Cuedc1	+	CUE domain-containing protein 1 isoform 1
chr11	88901565	88902096	3'UTR	Dgke	-	diacylglycerol kinase epsilon
chr11	93805035	93805286	3'UTR	Mbtd1	+	Mus musculus 0 day neonate skin cDNA, RIKEN full-length enriched library, clone:4632408J12 product:hypothetical mbt repeat containing protein, full insert sequence.
chr11	94200764	94201515	3'UTR	Ankrd40	+	ankyrin repeat domain-containing protein 40
chr11	94525322	94526253	3'UTR	Xylt2	-	xylosyltransferase 2
chr11	94866526	94866996	3'UTR	Ppp1r9b	+	neurabin-2
chr11	94906177	94906794	3'UTR	Itga3	-	integrin alpha-3
chr11	94984909	94985418	3'UTR	Dlx3	+	homeobox protein DLX-3
chr11	95353117	95353482	3'UTR	Spop	+	speckle-type POZ protein
chr11	95353920	95354183	3'UTR	Spop	+	speckle-type POZ protein
chr11	95431660	95431903	3'UTR	Ngfr	-	tumor necrosis factor receptor superfamily
chr11	95541506	95541981	3'UTR	Phb	+	prohibitin
chr11	95692750	95692990	3'UTR	Phospho1	+	phosphoethanolamine/phosphocholine phosphatase
chr11	95693747	95694099	3'UTR	Abi3	-	ABI gene family member 3 isoform 2
chr11	97489092	97489610	3'UTR	E130012A19Rik	-	hypothetical protein LOC103551
chr11	97542865	97543113	3'UTR	Mllt6	+	myeloid/lymphoid or mixed lineage-leukemia
chr11	97578282	97578759	3'UTR	Pip4k2b	-	phosphatidylinositol-5-phosphate 4-kinase type-2
chr11	97578839	97580154	3'UTR	Pip4k2b	-	phosphatidylinositol-5-phosphate 4-kinase type-2
chr11	97608218	97608612	3'UTR	Cwc25	-	pre-mRNA-splicing factor CWC25 homolog
chr11	97785522	97785959	3'UTR	Plxdc1	-	plexin domain-containing protein 1 isoform 1
chr11	97851377	97851586	3'UTR	Arl5c	-	ADP-ribosylation factor-like protein 5C
chr11	98241811	98242200	3'UTR	Stard3	+	stAR-related lipid transfer protein 3
chr11	98245944	98246149	3'UTR	Tcap	+	telethonin
chr11	98297637	98298383	3'UTR	Erbb2	+	receptor tyrosine-protein kinase erbB-2
chr11	98760937	98761387	3'UTR	Wipf2	+	WAS/WASL-interacting protein family member 2
chr11	98928844	98929646	3'UTR	Tns4	-	tensin-4 precursor
chr11	100566180	100566573	3'UTR	Kat2a	-	histone acetyltransferase KAT2A isoform a
chr11	101139505	101139737	3'UTR	Ccdc56	-	coiled-coil domain-containing protein 56
chr11	101296502	101296770	3'UTR	Rundc1	+	RUN domain-containing protein 1
chr11	101451653	101451938	3'UTR	Tmem106a	+	transmembrane protein 106A
chr11	101628121	101628533	3'UTR	Dhx8	+	ATP-dependent RNA helicase DHX8
chr11	101834720	101835093	3'UTR	Dusp3	-	dual specificity protein phosphatase 3
chr11	102149695	102149916	3'UTR	Tmub2	+	transmembrane and ubiquitin-like
chr11	102152579	102153121	3'UTR	Atxn7l3	-	ataxin-7-like protein 3 isoform a
chr11	102167505	102167779	3'UTR	Ubtf	-	nucleolar transcription factor 1 isoform 1
chr11	102927008	102927251	3'UTR	Nmt1	+	glycylpeptide N-tetradecanoyltransferase 1
chr11	103081252	103081674	3'UTR	Map3k14	-	mitogen-activated protein kinase kinase kinase
chr11	103194052	103194271	3'UTR	Arhgap27	-	rho GTPase-activating protein 27 isoform 1
chr11	105142719	105142943	3'UTR	Tlk2	+	serine/threonine-protein kinase tousled-like 2
chr11	105934510	105934788	3'UTR	Taco1	+	translational activator of cytochrome c oxidase
chr11	106015230	106015869	3'UTR	Map3k3	+	mitogen-activated protein kinase kinase kinase
chr11	106025079	106025379	3'UTR	Strada	-	SubName: Full=Novel protein; SubName: Full=Putative uncharacterized protein;
chr11	106259579	106260097	3'UTR	Ern1	-	serine/threonine-protein kinase/endoribonuclease
chr11	107798244	107798447	3'UTR	Prkca	-	protein kinase C alpha type
chr11	112646926	112647134	3'UTR	Sox9	+	transcription factor SOX-9
chr11	113517476	113517845	3'UTR	LDLB	+	Mus musculus ldlBp (LDLB) mRNA, complete cds.
chr11	113549155	113549360	3'UTR	D11Wsu47e	+	lung cancer-related protein 8
chr11	113549865	113550186	3'UTR	D11Wsu47e	+	lung cancer-related protein 8
chr11	113588901	113589116	3'UTR	Cdc42ep4	-	cdc42 effector protein 4
chr11	114580531	114580743	3'UTR	Ttyh2	+	protein tweety homolog 2
chr11	114580913	114581112	3'UTR	Ttyh2	+	protein tweety homolog 2
chr11	114731635	114731854	3'UTR	Gprc5c	+	G-protein coupled receptor family C group 5
chr11	114784486	114784784	3'UTR	Cd300lb	-	CMRF35-like molecule 7
chr11	114785139	114785961	3'UTR	Cd300lb	-	CMRF35-like molecule 7
chr11	115105993	115106220	3'UTR	Tmem104	+	transmembrane protein 104
chr11	115106359	115106775	3'UTR	Tmem104	+	transmembrane protein 104
chr11	115291934	115292487	3'UTR	Kctd2	+	BTB/POZ domain-containing protein KCTD2
chr11	115350206	115351390	3'UTR	Armc7	+	armadillo repeat-containing protein 7
chr11	115446767	115447028	3'UTR	Gga3	-	ADP-ribosylation factor-binding protein GGA3
chr11	115469440	115469657	3'UTR	Mif4gd	-	MIF4G domain-containing protein
chr11	115661022	115661468	3'UTR	Caskin2	-	caskin-2
chr11	116199546	116200018	3'UTR	Rnf157	-	RING finger protein 157
chr11	116393066	116393282	3'UTR	AK009121	-	Mus musculus 18-day embryo whole body cDNA, RIKEN full-length enriched library, clone:1110006G24 product:sphingosine kinase 1, full insert sequence.
chr11	116459830	116460431	3'UTR	Rhbdf2	-	rhomboid family member 2
chr11	116665564	116666041	3'UTR	Mxra7	-	matrix-remodeling-associated protein 7
chr11	117677125	117677352	3'UTR	Tk1	-	thymidine kinase, cytosolic
chr11	117700062	117700263	3'UTR	Afmid	+	probable arylformamidase
chr11	118122336	118122675	3'UTR	Usp36	-	ubiquitin specific peptidase 36
chr11	118309523	118309953	3'UTR	C1qtnf1	+	RecName: Full=Complement C1q tumor necrosis factor-related protein 1; AltName: Full=Putative secreted protein ZSIG37; Flags: Precursor;
chr11	118312274	118312875	3'UTR	C1qtnf1	+	RecName: Full=Complement C1q tumor necrosis factor-related protein 1; AltName: Full=Putative secreted protein ZSIG37; Flags: Precursor;
chr11	118348545	118348990	3'UTR	D230014K01Rik	+	Mus musculus 16 days embryo head cDNA, RIKEN full-length enriched library, clone:C130099A03 product:weakly similar to SIMILARITY TO ENDO-BETA-N-ACETYLGLUCOSAMINIDASE [Arabidopsis thaliana], full insert sequence.
chr11	118890462	118890681	3'UTR	Cbx2	+	chromobox protein homolog 2
chr11	119368453	119369216	3'UTR	A730011L01Rik	+	putative endonuclease FLJ39025 homolog isoform
chr11	119759923	119760204	3'UTR	raptor	+	Mus musculus raptor mRNA for p150 target of rapamycin (TOR)-scaffold protein containing WD-repeats, complete cds.
chr11	119780472	119780689	3'UTR	Chmp6	+	charged multivesicular body protein 6
chr11	119952326	119952608	3'UTR	2410002I01Rik	-	hypothetical protein LOC78777
chr11	120326697	120326942	3'UTR	Arl16	-	ADP-ribosylation factor-like 16
chr11	120349582	120349969	3'UTR	Mrpl12	+	39S ribosomal protein L12, mitochondrial
chr11	120471459	120471888	3'UTR	Pcyt2	-	ethanolamine-phosphate cytidylyltransferase
chr11	120495034	120495555	3'UTR	AK163532	+	Mus musculus 10 days lactation, adult female mammary gland cDNA, RIKEN full-length enriched library, clone:D730036N20 product:hypothetical protein, full insert sequence.
chr11	120642264	120642481	3'UTR	Rfng	-	beta-1,3-N-acetylglucosaminyltransferase radical
chr11	121084208	121085014	3'UTR	BC017643	-	hypothetical protein LOC217370
chr11	121085230	121085549	3'UTR	BC017643	-	hypothetical protein LOC217370
chr11	121168079	121168730	3'UTR	Foxk2	+	forkhead box protein K2
chr11	121189518	121189773	3'UTR	Wdr45l	-	WD repeat domain phosphoinositide-interacting
chr11	121478761	121479047	3'UTR	B3gntl1	-	UDP-GlcNAc:betaGal
chr10	3226328	3226556	3'UTR	Cnksr3	+	connector enhancer of kinase suppressor of ras
chr10	7626090	7626443	3'UTR	Tab2	-	TGF-beta-activated kinase 1 and MAP3K7-binding
chr10	7626825	7627440	3'UTR	Tab2	-	TGF-beta-activated kinase 1 and MAP3K7-binding
chr10	8444918	8445633	3'UTR	Sash1	-	SAM and SH3 domain-containing protein 1
chr10	9480116	9480909	3'UTR	Stxbp5	-	syntaxin-binding protein 5
chr10	10265896	10266260	3'UTR	Rab32	-	ras-related protein Rab-32
chr10	12728626	12728899	3'UTR	Sf3b5	+	splicing factor 3B subunit 5
chr10	12933712	12934145	3'UTR	Phactr2	-	phosphatase and actin regulator 2 isoform A
chr10	13234903	13235245	3'UTR	Fuca2	+	plasma alpha-L-fucosidase precursor
chr10	18576321	18576597	3'UTR	Perp	+	p53 apoptosis effector related to PMP-22
chr10	18722032	18722865	3'UTR	Tnfaip3	-	tumor necrosis factor alpha-induced protein 3
chr10	22425436	22425696	3'UTR	Tbpl1	-	TATA box-binding protein-like protein 1
chr10	24890531	24890751	3'UTR	Akap7	-	A-kinase anchor protein 7
chr10	30367209	30367416	3'UTR	Ncoa7	-	nuclear receptor coactivator 7 isoform 1
chr10	40199594	40199853	3'UTR	Cdk8	+	RecName: Full=Cell division protein kinase 8; EC=2.7.11.22; EC=2.7.11.23; AltName: Full=Cyclin-dependent kinase 8; AltName: Full=Mediator complex subunit CDK8; AltName: Full=Mediator of RNA polymerase II transcription subunit CDK8;
chr10	41627320	41627572	3'UTR	Sesn1	+	sestrin-1 isoform 1
chr10	41905864	41906251	3'UTR	Foxo3	-	forkhead box protein O3
chr10	43670762	43670986	3'UTR	Aim1	-	absent in melanoma 1 protein
chr10	58886508	58886856	3'UTR	Oit3	-	oncoprotein-induced transcript 3 protein
chr10	59360114	59360523	3'UTR	mDj10	+	Mus musculus mRNA for mDj10, complete cds.
chr10	59413119	59413341	3'UTR	Ddit4	-	DNA damage-inducible transcript 4 protein
chr10	59646530	59646831	3'UTR	Chst3	-	carbohydrate sulfotransferase 3
chr10	59764353	59764640	3'UTR	Psap	+	sulfated glycoprotein 1 isoform E preproprotein
chr10	59820575	59820816	3'UTR	4632428N05Rik	+	platelet receptor Gi24 isoform 2 precursor
chr10	61043382	61043747	3'UTR	Lrrc20	+	leucine-rich repeat-containing protein 20
chr10	61732109	61732816	3'UTR	Hk1	-	hexokinase-1 isoform HK1-sb
chr10	67003594	67004276	3'UTR	Egr2	+	early growth response protein 2
chr10	68672932	68673169	3'UTR	AK044689	-	Mus musculus adult retina cDNA, RIKEN full-length enriched library, clone:A930033H14 product:unclassifiable, full insert sequence.
chr10	69655451	69655730	3'UTR	Ccdc6	+	coiled-coil domain-containing protein 6
chr10	70690997	70691232	3'UTR	Tfam	-	transcription factor A, mitochondrial precursor
chr10	74515403	74515625	3'UTR	Rab36	+	ras-related protein Rab-36
chr10	74644978	74645338	3'UTR	Bcr	+	breakpoint cluster region protein
chr10	74772453	74772882	3'UTR	mKIAA0376	+	Mus musculus mRNA for mKIAA0376 protein.
chr10	75016099	75016441	3'UTR	AI646023	-	leucine-rich repeat-containing protein C22orf36
chr10	75077599	75077877	3'UTR	Ggt5	+	gamma-glutamyltransferase 5
chr10	75099550	75099779	3'UTR	Susd2	-	sushi domain-containing protein 2 isoform 1
chr10	75925112	75925347	3'UTR	Ybey	-	putative metalloprotease C21orf57 homolog
chr10	75925838	75926107	3'UTR	Ybey	-	putative metalloprotease C21orf57 homolog
chr10	76731574	76732038	3'UTR	Pofut2	+	GDP-fucose protein O-fucosyltransferase 2
chr10	76950870	76951274	3'UTR	1810008A18Rik	-	hypothetical protein LOC108707
chr10	77540616	77540864	3'UTR	Icosl	+	ICOS ligand precursor
chr10	77540973	77541549	3'UTR	Icosl	+	ICOS ligand precursor
chr10	77634434	77634901	3'UTR	Pwp2	-	periodic tryptophan protein 2 homolog
chr10	77650453	77650665	3'UTR	Trappc10	-	trafficking protein particle complex subunit 10
chr10	77736229	77736537	3'UTR	Agpat3	-	1-acyl-sn-glycerol-3-phosphate acyltransferase
chr10	78528656	78528855	3'UTR	2610008E11Rik	-	hypothetical protein LOC72128
chr10	78989473	78989862	3'UTR	Ppap2c	-	lipid phosphate phosphohydrolase 2
chr10	79003537	79003782	3'UTR	Mier2	-	mesoderm induction early response protein 2
chr10	79150557	79151070	3'UTR	Cdc34	+	ubiquitin-conjugating enzyme E2 R1
chr10	79493734	79494058	3'UTR	Hmha1	+	minor histocompatibility protein HA-1 isoform 1
chr10	79593702	79594268	3'UTR	Dos	-	protein Dos
chr10	79651888	79652092	3'UTR	Efna2	+	ephrin-A2 precursor
chr10	79798195	79798407	3'UTR	Reep6	+	receptor expression-enhancing protein 6
chr10	79855451	79855881	3'UTR	Mbd3	-	methyl-CpG-binding domain protein 3
chr10	79872619	79872877	3'UTR	Tcf3	-	transcription factor E2-alpha isoform 1
chr10	80031476	80031706	3'UTR	Klf16	-	Krueppel-like factor 16
chr10	80102776	80103279	3'UTR	Csnk1g2	+	casein kinase I isoform gamma-2 isoform 1
chr10	80149606	80149949	3'UTR	Mobkl2a	-	mps one binder kinase activator-like 2A
chr10	80256432	80256691	3'UTR	Dot1l	+	SubName: Full=Histone H3 methyltransferase DOT1 variant a;
chr10	80330886	80331232	3'UTR	3110056O03Rik	+	signal peptide peptidase-like 2B
chr10	80394463	80394789	3'UTR	Gadd45b	+	growth arrest and DNA damage-inducible protein
chr10	80493038	80493402	3'UTR	Slc39a3	-	zinc transporter ZIP3
chr10	80507501	80507814	3'UTR	Sgta	-	small glutamine-rich tetratricopeptide
chr10	80780737	80781312	3'UTR	Pip5k1c	+	phosphatidylinositol-4-phosphate 5-kinase type-1
chr10	80781418	80781800	3'UTR	Pip5k1c	+	phosphatidylinositol-4-phosphate 5-kinase type-1
chr10	80797336	80797625	3'UTR	Tbxa2r	+	thromboxane A2 receptor
chr10	80808977	80809226	3'UTR	Hmg20b	-	SWI/SNF-related matrix-associated
chr10	80826489	80826948	3'UTR	F630110N24Rik	+	hypothetical protein LOC73822
chr10	80829914	80830213	3'UTR	Fzr1	-	fizzy-related protein homolog
chr10	80863139	80863845	3'UTR	Nfic	-	nuclear factor 1 C-type isoform a
chr10	80950095	80950334	3'UTR	Ncln	-	nicalin precursor
chr10	80965152	80965904	3'UTR	Gna15	-	guanine nucleotide-binding protein subunit
chr10	81028422	81028716	3'UTR	Aes	+	amino-terminal enhancer of split
chr10	83056867	83057237	3'UTR	A230046K03Rik	+	WASH complex subunit 7
chr10	84577085	84577363	3'UTR	AI597468	+	Mus musculus adult male testis cDNA, RIKEN full-length enriched library, clone:1700007D05 product:hypothetical protein, full insert sequence.
chr10	85121232	85121578	3'UTR	Btbd11	+	ankyrin repeat and BTB/POZ domain-containing
chr10	86297108	86297634	3'UTR	Nt5dc3	+	5'-nucleotidase domain-containing protein 3
chr10	87908609	87908898	3'UTR	Gnptab	+	N-acetylglucosamine-1-phosphotransferase
chr10	94049653	94050186	3'UTR	Tmcc3	+	transmembrane and coiled-coil domains protein 3
chr10	98485818	98486076	3'UTR	Atp2b1	+	plasma membrane calcium ATPase 1
chr10	99558683	99558963	3'UTR	Kitl	+	kit ligand precursor
chr10	99559119	99559374	3'UTR	Kitl	+	kit ligand precursor
chr10	107714179	107714452	3'UTR	Ppp1r12a	+	protein phosphatase 1 regulatory subunit 12A
chr10	110730372	110730582	3'UTR	Osbpl8	+	oxysterol-binding protein-like protein 8 isoform
chr10	112364286	112364854	3'UTR	Atxn7l3b	-	putative ataxin-7-like protein 3B
chr10	115922374	115922575	3'UTR	Cnot2	-	CCR4-NOT transcription complex subunit 2 isoform
chr10	120849415	120850057	3'UTR	Rassf3	-	ras association domain-containing protein 3
chr10	122432527	122432905	3'UTR	Mon2	-	protein MON2 homolog isoform 1
chr10	126531646	126531869	3'UTR	Os9	-	protein OS-9 isoform 1 precursor
chr10	126533057	126533259	3'UTR	Os9	-	protein OS-9 isoform 1 precursor
chr10	126609094	126609303	3'UTR	B4galnt1	+	beta-1,4 N-acetylgalactosaminyltransferase 1
chr10	126619683	126619902	3'UTR	Arhgef25	-	rho guanine nucleotide exchange factor 25
chr10	127096877	127097433	3'UTR	Stat6	+	signal transducer and transcription activator 6
chr10	127098449	127098712	3'UTR	Nab2	-	NGFI-A-binding protein 2 isoform 1
chr10	127136196	127136432	3'UTR	Tmem194	+	transmembrane protein 194A isoform 1
chr10	127568515	127568914	3'UTR	Rbms2	-	RNA-binding motif, single-stranded-interacting
chr10	127939460	127939913	3'UTR	AK040027	+	Mus musculus 16 days neonate thymus cDNA, RIKEN full-length enriched library, clone:A130088J11 product:unclassifiable, full insert sequence.
chr10	128202662	128203252	3'UTR	Pym	+	Mus musculus mRNA for PYM protein (Pym gene).
chr10	128321855	128322059	3'UTR	Gdf11	-	growth/differentiation factor 11 precursor
chr17	3197687	3198191	3'UTR	Rbm16	+	Mus musculus 12 days embryo spinal cord cDNA, RIKEN full-length enriched library, clone:C530047H08 product:Hypothetical phenylalanine-rich region containing protein, full insert sequence.
chr17	5753431	5753680	3'UTR	Zdhhc14	+	probable palmitoyltransferase ZDHHC14
chr17	6043781	6044046	3'UTR	Serac1	-	protein SERAC1 isoform 3
chr17	7931758	7932116	3'UTR	Fndc1	-	fibronectin type III domain-containing protein
chr17	12420695	12421058	3'UTR	Map3k4	-	mitogen-activated protein kinase kinase kinase
chr17	15539000	15539288	3'UTR	Fam120b	+	Mus musculus adult male testis cDNA, RIKEN full-length enriched library, clone:1700013J08 product:hypothetical protein, full insert sequence.
chr17	24185766	24186245	3'UTR	Kctd5	-	BTB/POZ domain-containing protein KCTD5
chr17	24316046	24316367	3'UTR	Tbc1d24	-	TBC1 domain family member 24 isoform a
chr17	24316572	24317027	3'UTR	Tbc1d24	-	TBC1 domain family member 24 isoform a
chr17	24546567	24546960	3'UTR	Abca3	+	ATP-binding cassette sub-family A member 3
chr17	24830442	24830732	3'UTR	Gfer	-	FAD-linked sulfhydryl oxidase ALR
chr17	25028376	25028945	3'UTR	Spsb3	+	SPRY domain-containing SOCS box protein 3
chr17	25029238	25029494	3'UTR	Eme2	-	SubName: Full=Putative uncharacterized protein Eme2;
chr17	25101475	25101910	3'UTR	Cramp1l	-	protein cramped-like
chr17	25369698	25370131	3'UTR	Unkl	+	RING finger protein unkempt-like isoform 1
chr17	25398423	25398699	3'UTR	Ube2i	-	SUMO-conjugating enzyme UBC9
chr17	25512101	25512517	3'UTR	Cacna1h	-	voltage-dependent T-type calcium channel subunit
chr17	25512601	25512812	3'UTR	Cacna1h	-	voltage-dependent T-type calcium channel subunit
chr17	26126943	26127313	3'UTR	Rab11fip3	-	rab11 family-interacting protein 3 isoform a
chr17	26127580	26127806	3'UTR	Rab11fip3	-	rab11 family-interacting protein 3 isoform a
chr17	26259089	26259293	3'UTR	Tmem8	+	transmembrane protein 8A precursor
chr17	26642967	26643434	3'UTR	Dusp1	-	dual specificity protein phosphatase 1
chr17	26929065	26929429	3'UTR	Bnip1	+	vesicle transport protein SEC20
chr17	27110631	27110918	3'UTR	Zbtb9	+	zinc finger and BTB domain-containing protein 9
chr17	27111350	27111572	3'UTR	Zbtb9	+	zinc finger and BTB domain-containing protein 9
chr17	27111765	27111964	3'UTR	Zbtb9	+	zinc finger and BTB domain-containing protein 9
chr17	27890681	27891059	3'UTR	D17Wsu92e	-	hypothetical protein LOC224647 isoform 2
chr17	28365127	28365469	3'UTR	Def6	+	differentially expressed in FDCP 6
chr17	28884133	28884433	3'UTR	Mapk14	+	mitogen-activated protein kinase 14 isoform 3
chr17	28943201	28943433	3'UTR	mKIAA1286	+	Mus musculus mRNA for mKIAA1286 protein.
chr17	28943916	28944177	3'UTR	mKIAA1286	+	Mus musculus mRNA for mKIAA1286 protein.
chr17	28954384	28954594	3'UTR	mKIAA1286	+	Mus musculus mRNA for mKIAA1286 protein.
chr17	28957938	28958400	3'UTR	mKIAA1286	+	Mus musculus mRNA for mKIAA1286 protein.
chr17	29108699	29109334	3'UTR	Stk38	-	serine/threonine-protein kinase 38
chr17	29965844	29966080	3'UTR	Mdga1	-	MAM domain-containing
chr17	29968642	29968954	3'UTR	Mdga1	-	MAM domain-containing
chr17	29969053	29969273	3'UTR	Mdga1	-	MAM domain-containing
chr17	30354857	30355234	3'UTR	Btbd9	-	BTB/POZ domain-containing protein 9
chr17	30356375	30356862	3'UTR	Btbd9	-	BTB/POZ domain-containing protein 9
chr17	31251121	31251361	3'UTR	Abcg1	+	ATP-binding cassette sub-family G member 1
chr17	31486785	31487068	3'UTR	Slc37a1	+	glycerol-3-phosphate transporter
chr17	31749811	31750010	3'UTR	Cbs	-	cystathionine beta-synthase isoform 1
chr17	32334098	32334813	3'UTR	Brd4	-	bromodomain-containing protein 4 isoform 1
chr17	32629466	32629734	3'UTR	Cyp4f39	+	cytochrome P450, family 2, subfamily E,
chr17	32688118	32688346	3'UTR	Cyp4f16	+	cytochrome P450, family 4, subfamily f,
chr17	33441129	33441407	3'UTR	Zfp955b	+	zinc finger protein 422, related sequence
chr17	33883922	33884250	3'UTR	Rab11b	-	ras-related protein Rab-11B
chr17	33912037	33912358	3'UTR	Angptl4	-	angiopoietin-related protein 4
chr17	33985432	33985646	3'UTR	Cd320	+	CD320 antigen precursor
chr17	34074146	34074367	3'UTR	Rgl2	+	ral guanine nucleotide dissociation
chr17	34119377	34119619	3'UTR	AA388235	+	Mus musculus adult male olfactory brain cDNA, RIKEN full-length enriched library, clone:6430628A21 product:inferred: Gag polyprotein {Mus musculus}, full insert sequence.
chr17	34133208	34133489	3'UTR	H2-K1	-	H-2 class I histocompatibility antigen, K-W28
chr17	34165353	34165708	3'UTR	Slc39a7	-	zinc transporter SLC39A7
chr17	34174356	34174625	3'UTR	Rxrb	+	retinoic acid receptor RXR-beta
chr17	34174741	34174983	3'UTR	Rxrb	+	retinoic acid receptor RXR-beta
chr17	34728266	34728476	3'UTR	Gpsm3	+	G-protein-signaling modulator 3
chr17	34749495	34749874	3'UTR	Agpat1	+	1-acyl-sn-glycerol-3-phosphate acyltransferase
chr17	34856486	34856685	3'UTR	Tnxb	+	tenascin-X
chr17	35071758	35072144	3'UTR	Neu1	+	sialidase-1 precursor
chr17	35072415	35072667	3'UTR	Neu1	+	sialidase-1 precursor
chr17	35521093	35521407	3'UTR	H2-gs10	+	SubName: Full=Putative uncharacterized protein;
chr17	35818866	35819206	3'UTR	Ddr1	-	epithelial discoidin domain-containing receptor
chr17	36089275	36089541	3'UTR	Gm8801	+	Mus musculus predicted gene 8801 (Gm8801), non-coding RNA.
chr17	36093862	36094088	3'UTR	Abcf1	-	ATP-binding cassette sub-family F member 1
chr17	36317100	36317348	3'UTR	Gm6623	+	Mus musculus cDNA, clone:Y2G0112P22, strand:minus, reference:ENSEMBL:Mouse-Transcript-ENST:ENSMUST00000023837, based on BLAT search.
chr17	43592583	43592790	3'UTR	Gpr116	+	probable G-protein coupled receptor 116
chr17	45577609	45577884	3'UTR	B230354K17Rik	+	SubName: Full=Putative uncharacterized protein;
chr17	45657216	45657716	3'UTR	Aars2	+	alanyl-tRNA synthetase, mitochondrial precursor
chr17	45699007	45699318	3'UTR	Nfkbie	+	NF-kappa-B inhibitor epsilon
chr17	45699426	45699625	3'UTR	Nfkbie	+	NF-kappa-B inhibitor epsilon
chr17	45722360	45722574	3'UTR	Slc29a1	-	equilibrative nucleoside transporter 1 isoform
chr17	46155035	46155389	3'UTR	Vegfa	-	vascular endothelial growth factor A isoform 1
chr17	46155615	46155908	3'UTR	Vegfa	-	vascular endothelial growth factor A isoform 1
chr17	46305609	46305850	3'UTR	Gtpbp2	+	GTP-binding protein 2 isoform 2
chr17	46685826	46686118	3'UTR	Srf	-	serum response factor
chr17	46804690	46805072	3'UTR	Rrp36	-	ribosomal RNA processing protein 36 homolog
chr17	46873064	46873929	3'UTR	Cnpy3	-	protein canopy homolog 3 precursor
chr17	47066635	47067068	3'UTR	Ubr2	-	E3 ubiquitin-protein ligase UBR2 isoform 1
chr17	47626059	47626850	3'UTR	Taf8	-	transcription initiation factor TFIID subunit 8
chr17	47738329	47738659	3'UTR	Bysl	-	bystin
chr17	47809156	47809355	3'UTR	Usp49	+	ubiquitin carboxyl-terminal hydrolase 49
chr17	47928809	47929171	3'UTR	Tcfeb	+	transcription factor EB isoform b
chr17	48005327	48005604	3'UTR	Foxp4	-	forkhead box protein P4 isoform 1
chr17	48463277	48463729	3'UTR	Crkr	+	Mus musculus adult male bone cDNA, RIKEN full-length enriched library, clone:9830165H07 product:Weakly similar to TREM-1 homolog [Mus musculus], full insert sequence.
chr17	48464013	48464239	3'UTR	Crkr	+	Mus musculus adult male bone cDNA, RIKEN full-length enriched library, clone:9830165H07 product:Weakly similar to TREM-1 homolog [Mus musculus], full insert sequence.
chr17	48528093	48528738	3'UTR	Nfya	-	nuclear transcription factor Y subunit alpha
chr17	48556029	48556261	3'UTR	AI314976	+	hypothetical protein LOC106821
chr17	50133042	50133286	3'UTR	Rftn1	-	raftlin
chr17	55791506	55791826	3'UTR	Pot1b	-	protection of telomeres 1B
chr17	56156479	56156741	3'UTR	Sh3gl1	-	endophilin-A2
chr17	56312075	56312277	3'UTR	Tnfaip8l1	+	tumor necrosis factor alpha-induced protein
chr17	56398634	56399215	3'UTR	Fem1a	+	protein fem-1 homolog A-A
chr17	56409068	56409545	3'UTR	Ticam1	-	TIR domain-containing adapter molecule 1
chr17	56541106	56541346	3'UTR	Kdm4b	+	lysine-specific demethylase 4B
chr17	56541653	56542063	3'UTR	Kdm4b	+	lysine-specific demethylase 4B
chr17	56850473	56851064	3'UTR	Ranbp3	+	ran-binding protein 3
chr17	57093954	57094526	3'UTR	Acer1	-	alkaline ceramidase 1
chr17	57184762	57184965	3'UTR	Slc25a23	-	calcium-binding mitochondrial carrier protein
chr17	57329692	57329891	3'UTR	Tnfsf14	-	tumor necrosis factor ligand superfamily member
chr17	57467021	57467434	3'UTR	Vav1	+	proto-oncogene vav isoform 2
chr17	66001279	66001543	3'UTR	Rab31	-	ras-related protein Rab-31
chr17	66190473	66190757	3'UTR	Ppp4r1	+	serine/threonine-protein phosphatase 4
chr17	66198314	66198554	3'UTR	Ralbp1	-	ralA-binding protein 1
chr17	66199140	66199433	3'UTR	Ralbp1	-	ralA-binding protein 1
chr17	66317163	66317506	3'UTR	Ankrd12	-	ankyrin repeat domain 12
chr17	66468568	66469057	3'UTR	ORF19	+	WAS protein family homolog 1
chr17	66844383	66844671	3'UTR	Rab12	-	ras-related protein Rab-12
chr17	68193905	68194214	3'UTR	Arhgap28	-	rho GTPase-activating protein 28
chr17	68194532	68194981	3'UTR	Arhgap28	-	rho GTPase-activating protein 28
chr17	71596217	71597148	3'UTR	Lpin2	+	phosphatidate phosphatase LPIN2 isoform 2
chr17	71601602	71601872	3'UTR	Emilin2	-	EMILIN-2 precursor
chr17	75789826	75790074	3'UTR	Ltbp1	+	latent-transforming growth factor beta-binding
chr17	75926172	75926420	3'UTR	Rasgrp3	+	RAS, guanyl releasing protein 3
chr17	78773681	78774141	3'UTR	Crim1	+	cysteine-rich motor neuron 1 protein precursor
chr17	78777602	78777807	3'UTR	Fez2	-	fasciculation and elongation protein zeta-2
chr17	79252724	79253225	3'UTR	Eif2ak2	-	interferon-induced, double-stranded
chr17	79253918	79254287	3'UTR	Eif2ak2	-	interferon-induced, double-stranded
chr17	81400332	81400672	3'UTR	Tmem178	+	transmembrane protein 178 precursor
chr17	81787303	81787532	3'UTR	Slc8a1	-	sodium/calcium exchanger 1 isoform A
chr17	83878786	83878990	3'UTR	Eml4	+	echinoderm microtubule-associated protein-like 4
chr17	83879236	83879491	3'UTR	Eml4	+	echinoderm microtubule-associated protein-like 4
chr17	83901533	83901783	3'UTR	Cox7a2l	-	cytochrome c oxidase subunit 7A-related protein,
chr17	84584611	84585344	3'UTR	Zfp36l2	-	zinc finger protein 36, C3H1 type-like 2
chr17	87396369	87396787	3'UTR	Rhoq	+	rho-related GTP-binding protein RhoQ precursor
chr17	87654881	87655249	3'UTR	Mcfd2	-	multiple coagulation factor deficiency protein 2
chr17	87779429	87779647	3'UTR	Ttc7	+	tetratricopeptide repeat protein 7A
chr17	88391163	88391374	3'UTR	Fbxo11	-	F-box only protein 11
chr17	89034555	89034975	3'UTR	Ston1	+	stonin-1
chr17	89035533	89035817	3'UTR	Ston1	+	stonin-1
chr17	89036119	89036358	3'UTR	Ston1	+	stonin-1
chr16	3903609	3904081	3'UTR	Nat15	+	N-acetyltransferase 15
chr16	5014993	5015714	3'UTR	Glyr1	-	putative oxidoreductase GLYR1 isoform 1
chr16	5195593	5195822	3'UTR	Nagpa	-	N-acetylglucosamine-1-phosphodiester
chr16	8660898	8661167	3'UTR	Carhsp1	-	calcium-regulated heat stable protein 1
chr16	10530456	10530731	3'UTR	Dexi	-	dexamethasone-induced protein
chr16	10741842	10742395	3'UTR	mKIAA0350	+	Mus musculus adult male testis cDNA, RIKEN full-length enriched library, clone:4932416N17 product:hypothetical Gram-positive cocci surface protein 'anchoring' hexapeptide/C-type lectin domain containing protein, full insert sequence.
chr16	10743952	10744237	3'UTR	mKIAA0350	+	Mus musculus adult male testis cDNA, RIKEN full-length enriched library, clone:4932416N17 product:hypothetical Gram-positive cocci surface protein 'anchoring' hexapeptide/C-type lectin domain containing protein, full insert sequence.
chr16	10960767	10961034	3'UTR	Litaf	-	lipopolysaccharide-induced tumor necrosis
chr16	11755260	11755796	3'UTR	Snx29	+	sorting nexin-29
chr16	11804838	11805070	3'UTR	Cpped1	-	calcineurin-like phosphoesterase
chr16	11805315	11805549	3'UTR	Cpped1	-	calcineurin-like phosphoesterase
chr16	12268478	12268801	3'UTR	Shisa9	+	protein shisa-9 isoform 1 precursor
chr16	13948805	13949021	3'UTR	Mpv17l	+	mpv17-like protein
chr16	14473524	14473981	3'UTR	Abcc1	+	multidrug resistance-associated protein 1
chr16	14474116	14474411	3'UTR	Abcc1	+	multidrug resistance-associated protein 1
chr16	17483960	17484328	3'UTR	Crkl	+	crk-like protein
chr16	17902020	17902232	3'UTR	Dgcr14	-	protein DGCR14 isoform 1
chr16	18223004	18223435	3'UTR	Zdhhc8	-	probable palmitoyltransferase ZDHHC8
chr16	18777693	18778029	3'UTR	Cldn5	+	claudin-5
chr16	18969605	18970038	3'UTR	Hira	+	protein HIRA
chr16	20126636	20126855	3'UTR	Klhl24	+	kelch-like protein 24
chr16	21222489	21222719	3'UTR	Ephb3	+	ephrin type-B receptor 3 precursor
chr16	22383068	22383457	3'UTR	Etv5	-	ETS translocation variant 5
chr16	30514260	30514481	3'UTR	Tmem44	-	SubName: Full=Putative uncharacterized protein Tmem44; SubName: Full=Transmembrane protein 44, isoform CRA_f;
chr16	31947974	31948400	3'UTR	0610012G03Rik	-	Mus musculus adult male kidney cDNA, RIKEN full-length enriched library, clone:0610012G03 product:0610012G03RIK PROTEIN, full insert sequence.
chr16	32020003	32020221	3'UTR	Pak2	-	serine/threonine-protein kinase PAK 2
chr16	32471555	32471807	3'UTR	Pcyt1a	+	choline-phosphate cytidylyltransferase A
chr16	33012867	33013600	3'UTR	Lrch3	+	leucine-rich repeat and calponin homology
chr16	33241734	33242190	3'UTR	Osbpl11	+	oxysterol-binding protein-related protein 11
chr16	35697683	35698086	3'UTR	Dirc2	-	disrupted in renal carcinoma protein 2 homolog
chr16	35834103	35834596	3'UTR	Parp14	-	poly [ADP-ribose] polymerase 14
chr16	36932499	36932979	3'UTR	Golgb1	+	golgi autoantigen, golgin subfamily b,
chr16	37834121	37834335	3'UTR	Fstl1	+	follistatin-related protein 1 precursor
chr16	37881731	37882005	3'UTR	Lrrc58	+	leucine-rich repeat-containing protein 58
chr16	38377926	38378125	3'UTR	Popdc2	+	popeye domain-containing protein 2 isoform 2
chr16	38525478	38525825	3'UTR	Poglut1	-	KTEL motif-containing protein 1 precursor
chr16	38599733	38599951	3'UTR	Arhgap31	-	rho GTPase-activating protein 31
chr16	43863022	43863278	3'UTR	Qtrtd1	-	RecName: Full=Queuine tRNA-ribosyltransferase subunit QTRTD1; EC=2.4.2.29; AltName: Full=Queuine tRNA-ribosyltransferase domain-containing protein 1;
chr16	45383255	45383599	3'UTR	Cd200	-	OX-2 membrane glycoprotein precursor
chr16	55973812	55974048	3'UTR	2310061J03Rik	-	RecName: Full=Putative uncharacterized protein LOC100009676 homolog;
chr16	62795166	62795559	3'UTR	Arl13b	-	ADP-ribosylation factor-like protein 13B
chr16	65861487	65861746	3'UTR	Vgll3	+	transcription cofactor vestigial-like protein 3
chr16	87730397	87730927	3'UTR	Bach1	+	transcription regulator protein BACH1
chr16	91425194	91425620	3'UTR	Il10rb	+	interleukin-10 receptor subunit beta
chr16	91505268	91506119	3'UTR	Ifnar1	+	interferon alpha/beta receptor 1 precursor
chr16	91507259	91507494	3'UTR	Ifnar1	+	interferon alpha/beta receptor 1 precursor
chr16	91563075	91563489	3'UTR	Ifngr2	+	interferon gamma receptor 2
chr16	91616097	91616367	3'UTR	Dnajc28	-	dnaJ homolog subfamily C member 28 isoform 1
chr16	92393315	92393910	3'UTR	Rcan1	-	calcipressin-1 isoform 1
chr16	93769652	93769946	3'UTR	mKIAA0933	+	Mus musculus 10 days embryo whole body cDNA, RIKEN full-length enriched library, clone:2610510B01 product:hypothetical protein, full insert sequence.
chr16	93832318	93832576	3'UTR	mKIAA0136	+	Mus musculus adult male brain cDNA, RIKEN full-length enriched library, clone:3526404D13 product:ZCWCC3 protein (Fragment) homolog [Homo sapiens], full insert sequence.
chr16	94351236	94351442	3'UTR	Hlcs	-	biotin--protein ligase
chr16	94719921	94720353	3'UTR	Dscr3	-	Down syndrome critical region protein 3
chr16	94914263	94914673	3'UTR	Dyrk1a	+	dual specificity
chr16	95940594	95940998	3'UTR	Ets2	+	protein C-ets-2
chr16	95942069	95942427	3'UTR	Ets2	+	protein C-ets-2
chr16	98080485	98080846	3'UTR	C2cd2	-	C2 calcium-dependent domain containing 2
chr15	6746180	6746421	3'UTR	Rictor	+	rapamycin-insensitive companion of mTOR
chr15	6746549	6746761	3'UTR	Rictor	+	rapamycin-insensitive companion of mTOR
chr15	6746886	6747085	3'UTR	Rictor	+	rapamycin-insensitive companion of mTOR
chr15	7785255	7785454	3'UTR	Gdnf	+	glial cell line-derived neurotrophic factor
chr15	9436512	9437052	3'UTR	Il7r	-	interleukin-7 receptor subunit alpha precursor
chr15	10650859	10651256	3'UTR	AK047938	+	Mus musculus 10 days neonate cerebellum cDNA, RIKEN full-length enriched library, clone:B930053L08 product:unclassifiable, full insert sequence.
chr15	25743092	25743306	3'UTR	Myo10	+	myosin X
chr15	27523207	27523451	3'UTR	Ank	+	progressive ankylosis protein
chr15	27586352	27586842	3'UTR	Fam105a	-	hypothetical protein LOC223433
chr15	31388465	31388670	3'UTR	March6	-	E3 ubiquitin-protein ligase MARCH6
chr15	31546855	31547186	3'UTR	Fam173b	+	hypothetical protein LOC68073
chr15	32619697	32620002	3'UTR	Sema5a	+	semaphorin-5A
chr15	34070672	34070909	3'UTR	Mtdh	+	protein LYRIC
chr15	39797583	39797840	3'UTR	AK155489	+	Mus musculus NOD-derived CD11c +ve dendritic cells cDNA, RIKEN full-length enriched library, clone:F630305H02 product:unclassifiable, full insert sequence.
chr15	39797937	39798395	3'UTR	AK155489	+	Mus musculus NOD-derived CD11c +ve dendritic cells cDNA, RIKEN full-length enriched library, clone:F630305H02 product:unclassifiable, full insert sequence.
chr15	42853732	42854038	3'UTR	Rspo2	-	R-spondin-2 precursor
chr15	52900029	52900363	3'UTR	Ext1	-	exostosin-1
chr15	54943919	54944126	3'UTR	AK164741	+	Mus musculus 10 days neonate cerebellum cDNA, RIKEN full-length enriched library, clone:B930034P11 product:DEP domain containing 6, full insert sequence.
chr15	56499055	56499344	3'UTR	Has2	-	hyaluronan synthase 2
chr15	57702764	57703038	3'UTR	AK182887	+	Mus musculus cDNA, clone:Y0G0121L13, strand:unspecified.
chr15	58011921	58012149	3'UTR	Fbxo32	-	F-box only protein 32
chr15	58012632	58013079	3'UTR	Fbxo32	-	F-box only protein 32
chr15	58286791	58287006	3'UTR	D15Ertd621e	+	hypothetical protein LOC210998
chr15	60654360	60654883	3'UTR	9930014A18Rik	+	Mus musculus adult male urinary bladder cDNA, RIKEN full-length enriched library, clone:9530098E12 product:hypothetical Telomeric repeat binding factor (TRF) dimerisation domain structure containing protein, full insert sequence.
chr15	66750938	66751463	3'UTR	Elm1	+	Mus musculus mRNA for ELM1, complete cds.
chr15	66937168	66937599	3'UTR	St3gal1	-	CMP-N-acetylneuraminate-beta-galactosamide-
chr15	66937692	66937941	3'UTR	St3gal1	-	CMP-N-acetylneuraminate-beta-galactosamide-
chr15	66938039	66938361	3'UTR	St3gal1	-	CMP-N-acetylneuraminate-beta-galactosamide-
chr15	72923932	72924313	3'UTR	Chrac1	+	chromatin accessibility complex protein 1
chr15	72935941	72936397	3'UTR	Eif2c2	-	protein argonaute-2
chr15	72937059	72937488	3'UTR	Eif2c2	-	protein argonaute-2
chr15	73035908	73036244	3'UTR	Ptk2	-	focal adhesion kinase 1 isoform 1
chr15	73410964	73411661	3'UTR	Slc45a4	-	solute carrier family 45 member 4 isoform 1
chr15	74581093	74581665	3'UTR	Lynx1	-	ly-6/neurotoxin-like protein 1 precursor
chr15	75454617	75454989	3'UTR	Zfp41	+	zinc finger protein 41
chr15	75804894	75805840	3'UTR	Zfp707	+	Mus musculus adult male cerebellum cDNA, RIKEN full-length enriched library, clone:1500031N24 product:hypothetical protein, full insert sequence.
chr15	76001597	76001956	3'UTR	Plec	-	plectin isoform 1c2alpha3alpha
chr15	76063497	76063801	3'UTR	Parp10	-	poly (ADP-ribose) polymerase family, member 10
chr15	76201242	76201542	3'UTR	Brp16	+	brain protein 16
chr15	76289431	76289752	3'UTR	Scx	+	basic helix-loop-helix transcription factor
chr15	76371448	76371770	3'UTR	Gpr172b	+	riboflavin transporter 1 precursor
chr15	76731363	76731699	3'UTR	Commd5	+	COMM domain-containing protein 5
chr15	76881501	76881776	3'UTR	Apol6	+	Mus musculus adult male tongue cDNA, RIKEN full-length enriched library, clone:2310076O14 product:hypothetical Bacterial regulatory protein, LysR family containing protein, full insert sequence.
chr15	78724134	78724532	3'UTR	Gga1	+	ADP-ribosylation factor-binding protein GGA1
chr15	78770999	78771271	3'UTR	Nol12	+	nucleolar protein 12
chr15	78963340	78963638	3'UTR	mKIAA1668	+	Mus musculus 10 day old male pancreas cDNA, RIKEN full-length enriched library, clone:1810049L14 product:Molecule interacting with Rab13 (MIRab13) (Fragment) homolog [Mus musculus], full insert sequence.
chr15	79079180	79079752	3'UTR	Pick1	+	PRKCA-binding protein
chr15	79188536	79188962	3'UTR	Maff	+	transcription factor MafF
chr15	79249318	79249519	3'UTR	Csnk1e	-	casein kinase I isoform epsilon
chr15	79314551	79314956	3'UTR	Kcnj4	-	inward rectifier potassium channel 4
chr15	79357579	79357908	3'UTR	Kdelr3	+	ER lumen protein retaining receptor 3
chr15	79555494	79555707	3'UTR	Sun2	-	SUN domain-containing protein 2
chr15	79592306	79592575	3'UTR	Dnalc4	-	dynein light chain 4, axonemal
chr15	79748032	79748468	3'UTR	Cbx7	-	chromobox protein homolog 7
chr15	79827229	79827628	3'UTR	Pdgfb	-	platelet-derived growth factor subunit B
chr15	79990519	79991099	3'UTR	Tab1	+	TGF-beta-activated kinase 1 and MAP3K7-binding
chr15	79991496	79991768	3'UTR	Tab1	+	TGF-beta-activated kinase 1 and MAP3K7-binding
chr15	79991863	79992068	3'UTR	Tab1	+	TGF-beta-activated kinase 1 and MAP3K7-binding
chr15	80091154	80091565	3'UTR	Rps19bp1	-	active regulator of SIRT1
chr15	81517436	81517870	3'UTR	L3mbtl2	+	lethal(3)malignant brain tumor-like protein 2
chr15	81824642	81824859	3'UTR	Pppde2	-	PPPDE peptidase domain-containing protein 2
chr15	81971421	81971750	3'UTR	Ccdc134	+	coiled-coil domain-containing protein 134
chr15	82160185	82160604	3'UTR	Naga	-	alpha-N-acetylgalactosaminidase precursor
chr15	82828322	82828759	3'UTR	Nfam1	-	NFAT activation molecule 1
chr15	82829535	82829860	3'UTR	Nfam1	-	NFAT activation molecule 1
chr15	82829940	82830258	3'UTR	Nfam1	-	NFAT activation molecule 1
chr15	82947090	82947373	3'UTR	Rrp7a	-	ribosomal RNA-processing protein 7 homolog A
chr15	82984368	82984642	3'UTR	Cyb5r3	-	NADH-cytochrome b5 reductase 3
chr15	83057529	83057861	3'UTR	A4galt	-	lactosylceramide 4-alpha-galactosyltransferase
chr15	83377667	83378004	3'UTR	Mcat	-	malonyl-CoA-acyl carrier protein transacylase,
chr15	83437172	83437553	3'UTR	Scube1	-	signal peptide, CUB and EGF-like
chr15	84385941	84386221	3'UTR	Ldoc1l	-	protein LDOC1L
chr15	84770711	84770913	3'UTR	Nup50	+	nuclear pore complex protein Nup50
chr15	84778975	84779721	3'UTR	5031439G07Rik	-	hypothetical protein LOC223739
chr15	84891921	84892208	3'UTR	Fam118a	+	hypothetical protein LOC73225 isoform a
chr15	85366906	85367303	3'UTR	Wnt7b	-	protein Wnt-7b isoform 1
chr15	85367451	85367694	3'UTR	Wnt7b	-	protein Wnt-7b isoform 1
chr15	85637632	85637888	3'UTR	2210021J22Rik	-	hypothetical protein LOC72355
chr15	85729609	85730082	3'UTR	Celsr1	-	cadherin EGF LAG seven-pass G-type receptor 1
chr15	85730833	85731044	3'UTR	Celsr1	-	cadherin EGF LAG seven-pass G-type receptor 1
chr15	85965844	85966137	3'UTR	Gramd4	+	GRAM domain-containing protein 4
chr15	87587846	87588490	3'UTR	Fam19a5	+	TAFA5 protein
chr15	88613587	88613842	3'UTR	Zbed4	+	zinc finger BED domain-containing protein 4
chr15	88986135	88986711	3'UTR	Plxnb2	-	plexin B2
chr15	89202648	89203034	3'UTR	Tymp	-	thymidine phosphorylase
chr15	93075095	93075532	3'UTR	Gxylt1	-	glucoside xylosyltransferase 1
chr15	96406951	96407181	3'UTR	Slc38a1	-	sodium-coupled neutral amino acid transporter 1
chr15	96518516	96518936	3'UTR	Slc38a2	-	sodium-coupled neutral amino acid transporter 2
chr15	97575750	97575981	3'UTR	Rapgef3	-	rap guanine nucleotide exchange factor 3 isoform
chr15	98349482	98349711	3'UTR	2310037I24Rik	-	RecName: Full=Uncharacterized protein C12orf41 homolog;
chr15	98421971	98422907	3'UTR	Adcy6	-	adenylate cyclase type 6
chr15	98664541	98665080	3'UTR	Mll2	-	histone-lysine N-methyltransferase MLL2
chr15	98734714	98734919	3'UTR	Lmbr1l	-	protein LMBR1L
chr15	99147785	99148030	3'UTR	Fmnl3	-	formin-like protein 3
chr15	99239075	99239394	3'UTR	Tmbim6	+	bax inhibitor 1
chr15	99239949	99240170	3'UTR	Tmbim6	+	bax inhibitor 1
chr15	99609659	99610039	3'UTR	Lima1	-	LIM domain and actin-binding protein 1 isoform
[truncated: 7,163 more rows]
